# Supplementary material for: Identification of Mustard Aldehyde Dehydrogenase (ALDH) Gene Family and Expression Analysis Under Salt and Drought Stress
Source: Genes (Basel). 2025 May 7;16(5):559. doi: 10.3390/genes16050559 (PMC12111708; doi:10.3390/genes16050559)
Supplement: Supplementary file 1 [file genes-16-00559-s001.zip]

Archive with 2 entries (2 files):
- Supplementary File S1.xls
- Supplementary File S2.xls
