# Supplementary material for: Identification of Mustard Aldehyde Dehydrogenase (ALDH) Gene Family and Expression Analysis Under Salt and Drought Stress
Source: Genes (Basel). 2025 May 7;16(5):559. doi: 10.3390/genes16050559 (PMC12111708; doi:10.3390/genes16050559)
Supplement: Supplementary file 1 [file genes-16-00559-s001.zip › Supplementary File S1.xls]

>BjuA01g40020S
MTKLLKINHHHTLPFAGGLYVLPPEIVFLTFRSNVASLALATSPFQFSSGYCSKTCIPSRLKLTTCYATLSAVVKPQESAFDGKEAALLVDELRTSFNTGRTRSYEWRISQLQNIAKMIDEKEKCITEALYQDLSKPELEAFLAEVFTFTFTLIHSVLIYCLNHSCFHQLSNTKSSCMLAIKELKNWMAPETVKTSVTTFPSSAQIVSEPLGVVLVISAWNFPFLLSVEPVIGAISAGNAVVLKPSEIAPATSSLLAKLFSEYLDETTIRVVQGGVPETTALLDQKWDKIFFTGGARVGRIVMAAAAKNLTPVVLELGGKCPALVDSDVNLQVAARRIITGKWACNNGQACIGVDYVITTKDFAPKLIDALKTELKTFFGENPLKSKDVSRIVNSFHFKRLESMMKENGVANKIVHGGQTVEDKLKISPTILVDVPEESSMMQEEIFGPLLPVITVSKIEDGFQVIRSKPKPLAAYLFTDNKVLQNRFVENVSAGGMGINETVLHVTLKDLPFGGVGESGIGAYHGKFSYETFSHKKGVLYRSFDGDSDLRYPPYTPEKKRVLKALLSSDIFGAILAFFGFSKDS
>BjuA01g41590S
MEEVVDQSLREMRDTFASGRTRSVKWRKTQLEAIIEMVKDNEDKMCDVLFQDLGKHSTEAFRDELGFVMRSATTALNCLDKWVVPKKSNLPLLFYPSTGKVISEPYGTVLVLSSWNFPISLSLDPLIGAISAGNTVLLKASELSPNASAFLAKTIPSYLDNKAIKVIEGGPDVATILLKHQWDKIFFTGSPRIGKIIMAAAAEHLTPVTLELGGKCPTIVDHHSVSKDMKSVVKRISGGKWGSCSGQACISVDYVLVEKSFASSLIEMLKPMIRSFFGENPKESGCLSRIVNKKHFQRLARLLNDPGVQASIVYGGSMDEEKLYIEPTILLDPPLDSEIMNEEIFGPILPIITLRDIQESIGFIKSKPKPLAIYAFTKDENLKTRILSETSSGSVTFNDVMIQYMCDALPFGGVGESGIGRYHGKYSFECFSHEKAIMEGSLAMDLEARYPPWNSFKLTFLRLAFREAYFKLVLFMLGLKK
>BjuA02g19160S
MARIGVVGAITPWNFPLAMITRKVGPALASGCTVVIKPSQLMPLTALAAAEFALQAGAPYSFDLGIFCRNSGQTCVCANRVLVQDAVQKLEVGDGFKEGTPRLIESRSADYWYLVSSSVNWHIPYTKLLDLSVLRICFLEEIFGPVAPLIRFITEKEAIRIANDTIAGGSIGVGVKQSGLGKEGSKYGLDKYLEVTQNTHHMNTL
>BjuA03g04550S
MEAMKETVDQSLREMRDTFASGRTRSVKWRKTQLEAIIEMVKDNEDKMCDVLFQDLGKHSIEAFRDELGFVMRSATTALNSLDKWVVPRKSNLPLLFYPATGKVISEPYGTVLVLSSWNFPISLSLDPMIGAISAGNTVLLKASELSPNASALLAKTIPSYLDNKAIKVIEGGPDVATILLQHQWDKIFFTGSPRIGKIIMAAAAENLTPVTLELGGKCPTIIDHHSVSKDMKSVVKRISGGKWGSCSGQACISVDYVLVEQSFASSLIEMFKPVIKSFFGENPKESGCVARIVTKKHFQRLSRLLNDPRVQASIVYGGSMDEEKLYVEPTILLNPPLDSEIMNEEIFGPVLPIITLRDIQESIGFIKSKPKPLAIYAFTKDEKLKTRILSETSSGSVTFNDVMIQYMCDALPFGGVGESGMGRYHGKYSFECFSHEKAIMEGSLAMDLEARYPPWNNFKLTFIRLAFREAYFKLVLLMLGLKR
>BjuA03g21040S
MENGKCNGGATAKLPEIKFTKLFINGQFLDAASGKTFETIDPRNGEVIAKIAAGDKEDVDLAVNAARHAFDHGPWPRMTGFERARIINKYTDLIQQNIEELAALDAVDGGKLFQVGKMNDIPAAAGHFRYYAGAADKIHGETLRMTRPSLFGYTLKEPIGVVGHIIPWNFPSIMFAMKVAPALAAGCTMVVKPAEQTPLSALFYAHLSKEAGFPDGVINVVTGFGSTAGAAIASHMDIDKVSFTGSTDVGRKIMQAAATSNLKKVSLELGGKSPLLIFDDADVNKAAELALLGCFYNKGEICVASSRVFVQEGIYDKVVAKMVEKVKDWPVGDPFDSTSRQGPQVDKKQYEKVLSYIEHGKNEGATLLTGGNAIGDKGYYIEPTIFADVTEDMKIYKEEIFGPVMSLMKFKTMEEGIKCANNTKYGLAAGIVSQNIDVINTVSRSIKAGVIWVNCYFAFDLDSPYGGYKMSGNCRESGMDALDSYLQVKSIAMPLYNSPWM
>BjuA05g18570S
MIIGVSNIQIYQNCIHRTQQPIHALILHVQETQSHVSCEFAYAPRVKPTRLSLLSTITHTYTHKQHYIYNPASLGIRAQSLSVFAYVSVYVMVKVFQAADATDLVTELRRSFDDGVTRGYEWRVTQLKKLLLICDNHEPEIVSALHDDLGKPELESSVYEVALLRNSINLAVKQLKDWMAPDKAKTSLTTFPASAEIVYEPLGVVLVISAWNYPFLLSIDPVIGAISAGNAVVLKPSELAPASSSLLAKLLEQYLDSSAVRVVEGAVTETTLLLEQKWDKIFYTGSSRIGRIIMMAAAKHLTPVVLELGGKSPVVIDSDTNLKITAKRIIAGKWGCNNGQACISPDYILTTKEFSPKVIDALKQELEAFYGKNPMESKDMSRIVNSNHFDRLSKMLEEKEVSDKIVYGGQKNRDKLKIAPTILVDVPLDSQIMSEEIFGPLLPIITLNNLEECFDVIRSRPKPLAAYLFTQNQKLKERFALTVSAGGIVVNDIAVHLAVPTLPFGGVGESGMGSYHGKFSFDAFSHKKAVLYKSFIGDAAIRYPPYSTGKLRLLKALVNSNILEIFRVILGLS
>BjuA05g35930S
MAFWWPLIVLAFAYAICRFLLMLIPPNVPSIDVDASDVLAHGKETEENSFIYIPPRGRSQQSDKKVQCYEPATMKYLGYFPALSTSEVKERVALSRKAQKTWAQSSFKVRRQFLRILLKYIIEHQELICEVSSRDTGKTMVDASLGEIMTTCEKITWLLSEGERWLKPEHRSSGRAMLHKVSRVEFHPLGVIGAIVPWNYPFHNIFNPMLAAVFSGNGIVIKVSEHASWSGCFYFRIIQAALAAVGAPENLVDVITGFAETGEALVSSVDKMIFVGSTAVGKMIMRNAAETLTPVTLELGGKDAFIICEDADVSHVAQVAVRGTLQSSGQNCAGAERFYVHKDIYTAFITQVTKIVKSVSAGPPLTGRYDMGAICLQEHSEHLQSLVNDALDKGAEIAVRGSFGHLGEDAVDQYFPPTVLINVNHTMKIMKEEVLNLTLTSICSKTFCLCCFMLVMHQAFGPIMPIMQFSTDEEVINLANDSRYALGCAVFSGSQRRAKQIASQIQCGVAAINDFASNYMCQSLPFGGVKDSGFGRFAGIEGLRACCLVKSVVEDRFWPLIKTKIPKPIQAKNAFEFQEALVETLYGLNIWDRLRSLIDVLKFLTDQSSHELSVGLFKSLRSSRIFGVLQFGRTGLRIDNVSRSFLLRSSRSNMILIKRMQASSSS
>BjuA06g17280S
MYRVLASRGLRAKSLCDNKASSFLASFTSSRLNHSIPFATVDAEEISGAHPAEVQSFVQGKWIGSSNYNTLLDPLNGEPFIKVAEVEESGVQPFIESLAQCPKHGLHNPFKSPERYLLYGDVSTKAAHMLALPKVSDFFTRLIQRVAPKSYQQAAGEVFVTRKFLENFCGDQVRFLARSFAVPGNHLGQQSHGYRWPYGPVTIVTPFNFPLEIPLLQLMGALYMGNKPLLKVDSKVSIVMEQMMRLLHYCGLPVEDVDFINSDGKTMNKILLEANPRMTLFTGSSRVAEKLALDLKGRIRLEDAGFDWKVLGPDVQEVDYVAWVCDQDAYACSGQKCSAQSMLFVHENWSKTPLLSKLKDLAGRRKLEDLTIGPVLTFTTEAMVEHMENLLQIPGSKLLFGGKPLKNHSIPSIYGALEPTAVYVPIEEILKDSKTYELVTKEIFGPFQIVTEYKKDQLPLVLDALERMHAHLTAAVVSNDPIFIQEVIGNSVNGTTYAGLRGRTTGAPQNHWFGPAGDPRGAGIGTPEAIKLVWSCHREVIYDYGPIPQGWELPPST
>BjuA06g19000S
MAIRVPRRQLFIGGQWTEPIRRQTLPVVNPATEDIIGYIPAATSEDVELAVEAARKALTRNQGKDWSKASGAVRARYLRAIAAKVTERKSELANLEAIDCGKPLDEAAWDMDDVAGCFEYYADLAQGLDSKQKAPLSLPLDTFKGYVLKEPIGVVGLITPWNYPLLMAVWKVAPALAAGCTAILKPSELASVTCLELADICREVGLPPGVLNILTGLGTEAGAPLASHPHVDKIVFTGSTATGSNIMTSAAKLVKPVSLELGGKSPIIVFDDVEIDKAVEWTMFGCFWTNGQICSATSRLLVHEKIADEFLDKLVKWTKNIKISDPFEEGCRLGPVVSKGQYDRVVKFVSNARKEGATVLCGGARPGHLKKGYFVEPAIISNVTTSMEIWRDEVFGPVLCVKTFSTEDEAIQLANDSQYGLAGAVLSNDLERCDRVSKAFEAGIVWVNCSQPCFCQAPWGGTKRSGFGRELGEWGLDNYLSVKQVTQYISNEPWGWYKPPSKL
>BjuA06g19030S
MAARRVSSLLSRSFSTSSPFPFRSQGRNCYNGSRVVRRFGTSSAAEKIISPSVQVSYTQLLIDGNFVDAASGKTFQTIDPRTGEVIADVAEGDAEDIDRAVKAARKAFDEGPWPRMTAYERSRIMLRFADLVEKHSEELAALETWDNGKTYQQAKTAEIPMLARLFRYYAGWADKIHGLTVPADGNYHVQTLHEPIGVAGQIIPWNFPLLMFAWKVGPALACGNTIVLKTAEQTPLTAFYAGKLFLEAGLPPGVLNIVSGFGPTAGASLASHMDVDKLAFTGSTDTGKVILGLAANSNLKPVTLELGGKSPFIVFEDANINKAVELAHFALFFNQGQCCCAGSRTYVHEKVYDEFVEKAKARALKRVVGDPFKKGIEQGPQIDSKQFEKVMRYIRSGVESNATLECGGDQIGNKGYFIQPTVFSNVKDDMLIAQDEIFGPVQSILKFRDVDEVIRRANETRYGLAAGVFTKSLDTANRVSRALKAGTVWVNCFDVFDAAIPFGGYKMSGNGREKGIYSLNNYLQIKATTALNNPAWI
>BjuA07g24680S
MAIPPMPTRQLFIDGEWREPILKNRIPIVNPATQDVVGDIPAATKEDVEVAVNAARRAFSRNKGKDWAKAPGALRAKYLRAIAAKVTERKSHLATLESLDSGKPLDETVWDMEDVAGCFEFYADLAEGLDAKQKAPVSLPMETFKSYVLKQPIGVVGLITPWNYPLLMAVWKVAPSLAAGCTAVLKPSELASVTCLELADICREVGLPPGVLNVLTGYGSEAGAPLASHPSVDKIAFTGSFATGSKVMTAAAQLVKPVSMELGGKSPLIVFDDVDLDKAAEWALFGCFWTNGQICSATSRLLVHENIASEFIEKLVKWSKNIKVSDPLEEGCRLGPVVSEGQYEKILKFISTAKSEGATILHGGSRPEHLNKGFFIEPTIITDVTTSMQIWREEVFGPVLCVKTFSSEDEAIELANDSHYGLGAAVISNDAERCDRVSQDFEAGIVWINCSQPCFTQAPWGGVKRSGFGRELGEWGLDNYLSVKQVTLYTSNDPWGCSMEEKVVAVIMVGGPTKGTRFRPLSLNIPKPLFPIAGQPMVHHPISACKRIPNLAQIYLVGFYEEREFALYVSAISNELKVPVRYLREDKPHGSAGGLYHFRNLIMEDDPSHIFLLNCDVCCSFPLPEMLEAHRKYGGIGTLLVIKVSPESANQFGELVADPDTTELLHYTEKPETFVSDLVNCGVYVFTPDIFTAIRDVSSQRKDTAILRRVSSFEALQPATRIPADFVRLDQDILSPLAGKKQLYTYETLDFWEQIKSPGMSLRCSELYLSQFRLTSPQMLASGDGTKTAIVIGDVYIHHSAKIHPTAKIGPNVSISANARVGPGVRLISCIILDDVEIMENAVVTNAIVGWKSSIGRWSRVQAEGVYNSKLGVTILGDSVAVEDEVVVTSSIVLPNKTLNVSVQDEIIL
>BjuA07g37710S
MVLGAAARVAIVGCRRLVCSSSHASPLLVSSQCRQMSMDAQSVSEKLRSSGLLRTQGLIGGKWIDSYDKTTIKVIHPLICLLILNFFCWHHHIFFLSPQVNNPATGEIVADVACMGVKETNDAIASSYEAFQSWSTRTAGERSRVLRRWFDLLVAHKEELGQLITLEQGKPLKEAIGEVAYGASFIEYYAEEAKRVYGDIIPPNASDRRLLVLKQPVGVVGAITPWNFPLAMITRKVGPALASGCTVVVKPSELTPLTALAAAELALQAGVPPGALNVVMGNAPEIGDALLASPQVRKITFTGSTAVGKKLMAAAAPTVKKVSLELGGNAPSIIFDDADLDVAVKGTLAAKFRNSGQTCVCANRVLVQDGIYDKFAEAFSEAVQKLEVGDGFKEGTTQGPLINDAAIQKVESFVQDAVSKGAKILLGGKKHSLGMTFYEPTVIRDVTSNMIMSKEEIFGPVAPLIRFKTEEDAIRIANDTIAGLAAYIFTNSVQRSWRVSEALEYGLVGVNEGIISTEVAPFGGVKQSGLGREGSKYGMDEYHEIKYICMGDMNRQ
>BjuA08g01080S
MGSASKEYEFLSEIGLSSSHNLGNYVGGKWLGNGPLVSTLNPANNQPIAQVVEASLEDYEIGLKACEEAAKTWMQVPAPKRGDIVRQIGDALRSKLDYLGRLLSLEMGKILAEGIGEVQEVIDMCDFAVGLSRQLNGSVIPSERPNHMMLEMWNPLGIVGVITAFNFPCAVLGWNACIALVCGNCVVWKGAPTTPLITIAMTKLVAEVLEKNHLPGAIFTAMCGGAEIGEAIAKDTRIPLVSFTGSSKVGLTVQQTVSARSGKTLLELSGNNAIIVMDDADIQLAARSVLFAAVGTAGQRCTTCRRLLLHESVYDKVLEQLLTSYKQVKIGDPLEKGTLLGPLHTPESKKNFEKGIEVIKSQGGKVLTGGKAVEGEGNFVEPTIIEISSDAAVVKEELFAPVLYALKFKTFEEAVAINNSVPQGLSSSIFTRSPENIFKWIGPMGSDCGIVNVNIPTNGAEIGGAFGGEKATGGGREAGSDSWKQYMRRSTCTINYGNELPLAQGINFG
>BjuA08g05370S
MAKVFEAADASNLMTELRMSFDAGVTRSYEWRVSQLKKLQVICDNHEPEIVSALHDDLGKPELESSVYEVALLRNSIKLALKQLKNWMAPDKAKTSLTTFPASAEIVSEPLGVVLVISAWNYPFLLSIDPVIGAISAGNAVVLKPSELAPASSSLLAKLLEQYLDPSAVRVIEGAVTETTLLLEQKWDKIFYTGSSKIGRIIMMAAAKHLTPVVLELGGKSPVVIDSDTNLKITVKRIIAGKWGCNNGQACISPDYILTTKEYAPKVIDAMKQELEAFYGKNPMESKDMSRIVNSNHFDRLSKILEEKEVSDKIVYGGQKNRDNLKIAPTIFLDVPLDSLIMSEEIFGPLLPILTLNNLEECFDVIRSRPKPLAAYLFTQNQKLKERFAMTVSAGGIVVNDIAVHLSLPTLPFGGVGESGMGSYHGKFSFDAFSHKKAVLYKSFIGDAAIRYPPYSRGKLRLLKALVNSNLVEVFKVLLGLS
>BjuA08g18560S
MERERSMEAVKETVDQSLREMRETFASGRTRSVKWRKAQLGAIIEMVKDNEEKMSDVLFQDLGKHSTEAFRDELGFVMRSATTALISLDKWVVPRKSNLPLLFYPATGKVISEPYGTVLVLSSWNFPISLSLDPMIGAIAAGNTVLLKASELSPNASALLAKLIPSYLDTKAIKVIEGGPDVATILLQHQWDKIFFTGSPKIGKIIMAAAAEHLTPVTLELGGKCPTIIDHHSVSKDMKSVVKRISGGKWGSCSGQACISVDYVLVEQSFASTLIDMFKPVIRSFFGENPKESGCLAKIVAKKHFQRLSRLLNDPRVKASIVYGGSMDEEKLYVEPTILLDPPLDSEIMNEEIFGPILPIITLRDIQESIGFIKSKPKPLAIYAFTKDENLKTRILSETSSGSVTFNDLMIQYMCDALPFGGVGQSGMGRYHGKYSFECFSHEKAIMEGSLAMDLEARYPPWNNFKLNFIRLAFREAYFKLVLLMLGLTKGV
>BjuA08g23210S
MASRRVSSLLSRSLISSSSLFSLRGKDPLLNRGARRYSNLAASLEDTITPPVKVEHTQLLINGKFVDSASGKTFPTLDPRTGEVIAQVAEGDVEDVNRAVVAARKAFDQGPWPRMTAYERSKILFRFADLIEKHNDEIAALETWDNGKPYEQSAKIEVPMLARVFRYYAGWADKIHGMTVPGDGSHHVQTLHEPIGVAGQIIPWNFPLLMLSWKLGPALACGNTVVLKTAEQTPLSALLVGRLLHEAGLPEGVVNIVSGFGPTAGAAIASHMDIDKVAFTGSTDVGKIILELASKSNLKAVTLELGGKSPFIVCEDADVDQAVEMAHFALFFNQGQCCCAGSRTFVHERVYDEFVEKAKARAINRAVGDPFKSGIEQGPQVDSEQFEKILKYIRHGVDSGATLQAGGDRHGSKGYYIQPTVFSDVKDDMLIAKDEIFGPVQTILKFKNLDEVIARANNSRYGLAAGVFTQNLDTANRLMRALRVGSVWINCFDVFDATIPFGGYKMSGIGREKGIYSLNNYLQVKAVVTSIKNPAWL
>BjuA10g06430S
MSMTISGKMWLLFLGIVFKVALLRYSIKLALKQLKVWMAPDKASELAPASSSLLAKLLEQYLDPCAVRVVEGAVTETTLLLEQKWNKIFYTGSSRIGRIIMTAAVKHLTPVSLELGGKSLVVIDSDTNLDVKKYSPFPSGITITVRRIISGKWGCNNGQVCISPDYILTTKEYAPKVIDALKQELEAFYGNKSRESKDMSRIVNLNQFDRLSKMLEEKEVSDKIIYGGQKNRDNLNISPTILLDVPLDSLIMSE
>BjuB02g32810S
MFAWKVGPALAYGNTIVLKTAEPTPLTPFYSAGLPLGVLNIVPGFGPIAGASLTSHVS
>BjuB02g74420S
MEAMKETVDQSLREMRDTFASGRTRSVKWRKTQLEAIIEMVKDNEDKMSDVLFQDLGKHSTEAFRDELGFVMRSATTALNSLDKWVVPRKSNLPLLFYPATGKVISEPYGTVLVLSSWNFPISLSLDPIIGAISAGNTVLLKASELSPNSSAFLAKTIPSYLDNKAIKVIEGGPDVATILLQHQWDKIFFTGSPRVGKIIMAAAAEHLTPVTLELGGKCPTIVDHHSVSKDMKSIVKRISGGKWGSCSGQACISVDYVLVEQSFASSLIEMLKPVIKSFFGENPKESGCLARIVTKKHFQRLSRLLNDPRVQASIVYGGSMDEEKLYVEPTILLDPPLDSEIMNEEIFGPILPIITLRDIQESIGFIKSKQKPLAIYAFTKDEKFKTRIMSETSSGSVTFNDVMIQYMCDALPFGGVGESGMGRYHGKYSFECFSHEKAIMEGSLAMDLEPRYPPWNSFKLTFIRLAFREAYFKLVLLMLGLKK
>BjuB03g14960S
MILLCSTCLELADICQEVYLPPGVLNVLTGYGSEAGVPLASHPCVDKVLSTRKYSSLSQVPGLSMLAITMTFLYQQLEKGYFIESTNITDVTTSMQIWREEVFGPVLCVKTFASEDEAIELANDLS
>BjuB03g38000S
MENGKCNGGARAELPEIKFTKLFINGQFLDAASGKTFETIDPRNGEVIAKIAAGDKEDVDLAVIAARHAFDHGPWPRMTGFERARIINKYTDLIEQNIEELAALDAIDGGKLFQMGKMNDIPAAAGHFRYYAGAADKIHGETLRMTRPSLFGYTLKEPIGVVGHIIPWNFPSIMFAMKVAPALAAGCTMVVKPAEQTPLSALFYAHLSKEAGFPDGVINVVTGFGSTAGAAISSHMDIDKVSFTGSTDVGRKIMQAAAASNLKKVSLELGGKSPLLIFDDADVNKAAELALLGCFYNKGEICVASSRVFVQEGIYDKVVSKMVEKAKDWTVGDPFDSTSRQGPQVDKRQYEKILSYIEHGKNEGATLLTGGKAIGDKGYFIEPTIFADVTEDMKIYKEEIFGPVMSLLKFKTIEEGIKCANNTKYGLAAGIVSQNIDVINTVSRSIRAGVIWVNCYFAFDLDSPYGGYKMSGNCRESGMDALDSYLQVKSIAMPLHNSPWM
>BjuB03g47710S
MEAMEETVDQSLREMRETFASGRTRSIKWRKAQLGAIIEMVKDNEEKMCDVLFQDLGKHSTEAFRDELGFVMRSASTALNFLDKWVVPKKSNLPLLFYPATGKVISEPYGTVLVLSSWNFPISLSLDPMIGAIAAGNTVLLKASELSPNASALLAKLIPSYLDIKAIKVIEGGPDVATILLQHQWDKIFFTGSPKIGKIIMAAAAEHLTPVTLELGGKCPTIIDHHSVSKDMKSVVKRISGGKWGSCSGQACISVDYVLVEQSFASTLIDMFKPVIRSFFGVNPKESGCLSKIVTKKHFQRLSRLLNDPRVKASIVYGGSMDEDKLYVEPTILLDPPLDSEIMNEEIFGPILPIITLRDIQESIGFIKSKPKPLAIYAFTKDENLKTRILSETSSGSVTFNDLMIQYMCDALPFGGVGQSGMGRYHGKYSFECFSHEKAIMEGSLAMDLEARYPPWNNFKLNFIRLAFREAYFKLVLLMLGLTKGVRK
>BjuB04g00710S
MAKVFQMADASNLVTELRRNFDAGVTRGYEWRVTQLKKLLVICDKREPEIVSALHDDLGKPELESSVYEVALVRNSIKLARKQLKEWMAPDKTSLTMFPASAKIVSEPLGVVLVISAWNYPLMLSIDPVIGAISSGNAVVLKPSELAPASSSLLAKLLEQYLDPCAVRVVEGAVTETTLLLEQKWDKIFYTGSSRIGRIIMTAAAKHLTPVSLELGGKSPVVIDSDTNLKITARRIISGKWGCNNGQACISPDYILTIKNMLQKCKNWRHFMGITPMESRDMSRIVNLNHFDRQSKMLEEKEVFDKIVYGGQKNRDKLKISPTLLLDVPLDSLIMSEEIFGPLLPILTLNNLEECFDVIHSRPKPLAAYLFTRNNKLKKRFTKTVSAGGIVVNDTAVHFTLPTLPFGGVGESGIGSYHGKFSFDAFSHNKSVLFKSFLGDSAIRYPPYSRGKLRVLKALVNSNLVDTFKVLLGLS
>BjuB04g01700S
MVDMETCGWADKIHGMMVPGDGSHHVQTLQEPIGVSGQIIPWNFPLIMLSWKLGPALACGNTVVLKTAEKTPLSALLVGRLLHEAGLPEGVVNIVSGFGPTAVYDEFVEKAKARAINRAVGDPFKSGIEQGPQVDSEQFEKILKYIRHGVDSGATLQAGGDRLGSKGYYIQPTVFSDVKENWLSCLELAVLIGELTALLRTRCLS
>BjuB04g08660S
MLIFSFSPNKLLESCNSDIDPWVKEVIDMCDFAFGLSRQLYRSVIPSEHDQVCICWNAGIALVCGNCVVWKGSPTTLLITIAMTKLVAEVLGRNSLPGAIFTAMCGGAEIGEIIAKEARTYAFL
>BjuB04g21940S
MASSRRFSSLLSRSFISSSSLFPLRGKNSNVNRGAHRYSNLAAAAEDTITPPVKVEHTQLLIHGKFVDSASGKTFPTLDPRTGEVIAQVAEGDVEDVNRAVSAYERSKILLRFADLVDKHNDEIAALETWDNGKPFEQSAKIEVPMLARVFRYYAGWADKIHGMTVRGDGLHHVQTLHEPIGVAGQIIPWNFPLLMLSWKLGPALACGNTVVLKTAEQTPLSALLVGRLLHEAGLPEGVVNIVSGFGPTAGAAIASHMDIDKVAFTGSTDVGKIVLELASKSNLKAVTLELGGKSPFIVCEDADVDQAVELAHFALFFNQGQCCCAGSRTFVHERVYDEFVEKAKARAINRAVGDPFKSGIEQGPQVDSEQFKKILKYIKHGVESGATLQAGGDRFGSKGYYIQPTVFSDVKDDMLIATDEIFGPVQTILKFKNLDEVIARANKSRYGLAAGVFTHNLDTANRLMRALRVGSVWINCFDVFDATIPFGGYKMSGIGREKGIYSLNNYLQVKAVVTTIKNPAWL
>BjuB05g01010S
MQPIGVVGAITPWNFPLAMITRKRVGPPLTSGCTVVVKPSELTPLTALAALEFALQAGVPTLAAKFRNSGQTCVCANRVLVQDSEKREGVCAGLTLLIFSQTVSNDRWRVSEAFEYGLVAPLGGVEQSGLGRE
>BjuB05g60440S
MEEIVDQSLREMRDTFSSGRTRSVKWRKTQLEAIIEMVKDNEDKMCDVLFQDLGKHSTEAFRDELGFVMRSATTALNCLDKWVVPKKSNLPLLFYPSTGKVISEPYGTVLVLSSWNFPISLSLDPMIGAISAGNTVLLKASELSPNASSFLAKTIPSYLDSKAIKVIEGGPDVATILLKHQWDKIFFTGSPKIGRIIMAAAAEHLTPVTLELGGKCPTIVDHHSVSKEMKSVVKRISGGKWGSCSGQACISVDYVLVEQSFASSLIEMLKPTIRSFFGENPKESGCLSRIVTKKHFQRLARLLNDPGVQASIVYGGSMDEEKLYVEPTILLDPPLDSEIMNEEIFGPILPIITLRDIQESIGFIKSKPKPLAIYAFTKDENLKTRILSETSSGSVTFNDVMIQYMCDALPFGGVGESGIGRYHGKYSFECFSHEKAIMEGSLAMDLEARYPPWNSFKLTFLRLAFREAYFKLVLLMLGLKK
>BjuB06g01260S
MVVGAAARVAIVGCRRVVSSHAPLLVSSQSRQMSMDAQSVSEKLRNSGLLRTQGLIGGKWIDSYDKTTIKVNNPATGEIVADVACMGVKETNDAIASSYEAFPSWSRRTAGERSKVLRRWFDLLVAHKEELGQLITLEQGKPLKEAIGEVAYGASFIEYYAEEAKRVYGDIIPPNASDRRLLVLKQPVGVVGAITPWNFPLAMITRKVGPALASGCTVVVKPSELTPLTALAAAELALQAGVPPGALNVVMGNAPEIGDALLTSPQVRKITFTGSTAVGKKLMAAAAPTVKKVSLELGGNAPSIIFDDADLDVAVKGTLAAKFRNSGQTCVCANRVLVQDGIYDKFAEAFSEAVQKLEVGDGFKEGTTQGPLINDAAIQKVESFVQDAVSKGAKILLGGKKHSLGMTFYEPTVIRDVTSNMIMSKEEIFGPVAPLIRFKTEEDAIRIANDTIAGLAAYIFTNSVQRSWRVSEALEYGLVGVNEGIISTEQVAPFGGVKQSGLGREGSKYGMDEYHELKYICMGDMNRQ
>BjuB06g14620S
MIFRQGVRNVAVGNAPEIGDALLTSSQVRKITFKGSKELGKKVDVRCCTYCQQDQISMLYNKCPTIVGVKQTGVGREGSNPSMVAS
>BjuB06g16690S
MAIPMPTRQLFIDGEWREPILKNRIPIVNPATQDVIGDIPAATKEDVEVAVNAARRAFSRNKGKDWAKAPGSLRAKYLRAIAAKVTERKSHLATLESLDSGKPLDETVWDMEDVAGCFEFYADLAEGLDAKQKAPVSLPMESFKSYVLKQPLGVVGLITPWNYPLLMAVWKVAPSLAAGCTAVLKPSELASVTCLELADICREVGLPPGVLNVLTGYGSEAGAPLAAHPSVDKIAFTGSFATGSKVMTAAAQLVKPVSMELGGKSPLIVFDDVDLDKAAEWALFGCFWTNGQICSATSRLLVHENIASEFIEKLVKWCKNIKISDPLEEGCRLGPVVSEGQYEKILKFISTAKSEGATILHGGSQPEHLKKGFFIEPTIITDVTTSMQIWREEVFGPVLCVKTFSSEDEAIELANDSHYGLGAAVISNDAERCDRVSQAFEAGIVWINCSQPCFTQAPWGGVKRSGFGRELGEWGLDNYLSVKQVTLYTSNDPWGCSMEEKVVAVIMVGGPTKGTRFRPLSLNIPKPLFPIAGQPMVHHPISACKRIPNLAQIYLVGFYEEREFALYVSAISNELKVPVRYLREDKPHGSAGGLYHFRNLIMEDDPSHIFLLNCDVCCSFPLPEMLEAHRKYGGIGTLLVIKVSPESANQFGELVADPVTNELLHYTEKPETFVSDRINCGVYVFTPDIFTAIRDVSSQRKDTAILRRVSSFEALQPATRIPADFVRLDQDILSPLAGKKQLYTYETLDFWEQIKSPGMSLRCSGLYLSQFRLTSPQVLASGDGTKIAIVIGDVYIHPSAKVHPTAKIGPNVSISANARVGPGVRLISCIILDDVEIMENAVVTNAIVGWKSSIGRWSRAEGVYNSKLGVTILGDSVAVEDEVVVTSSIVLPNKTLNVSVQDEIIL
>BjuB06g26910S
MTKVFQAADATDLVTDLRRSFDAGVTRGYEWRVTQLKKLLLICDNHEPEIVSALHDDLGKPELESSVYEVALLRNSINLALKQLKDWMAPDKAKTSLTTFPASAEIVSEPLGVVLVISAWNYPFLLSIDPVIGAISSGNAVVLKPSELAPASSSLLAKLLEQYLDSSAVRVVEGAVTETTLLLEQKWDKIFYTGSSRIGRIIMMAAAKHLTPVVLELGGKSPVVIDSDTNLKITVKRIIAGKWGCNNGQACISPDYILTTKQFSPKVIDVLKQELEAFYGKNPMESKDMSRIVNLDHFDRLSKMLEEKEVSDKIVYGGQKNRDKLKIAPTILVDVPFDSQIMSEEIFGPLLPIITLHNLEECFDVIRSRPKPLAAYLFTQNQKLKERFAMTVSAGGIVINDIAVHLAVPTLPFGGVGESGMGSYHGKFSFDAFSHKKAVLYKSFVGDAAIRYPPYSRGKLRLLKALVNSNILEIFRVLLGLS
>BjuB06g30770S
MSFSGWADKIHGMTVPGDGSHHVQTLHEPIGVSGQIIPWNFPLIMLSWKLGPALACGNTVVLKTAEQTPLSALLVGRLLHEAGLPEGVVNIVSGFGLTAGAAIASHMDIDKVAFTGSTDVGKVILELASKSNLKAVTLELGGKSPFIVCEDADVDQAVELAHFALFFNQKAKARAISRAVGDPFKSGIEKGPQVDSEQFEKILKYIRHGVDSGATLQAGGDRLGSKGYYIQPTVFSDVKDDMLKYVLCRTSRN
>BjuB06g31160S
MRACCIVDRGAASAVLAIARRQIEVAQAQITPWNFPRLMFAWKVGPALAYGNTIVLKTAEPTPLTPFYSAGLPLGVLNIVPGFGPLAGASLTSHMP
>BjuB06g47790S
MYRVLASRGLRAKSLCDNKASSFLASFTSSRLNHSIPFATVDAEEISGAHPAEVQSFVQGKWIGSSNYNTLLDPLNGEPFIKVSEVDESGVQPFIESLAQCPKHGLHNPFKSPERYLLYGDISTKAAHMLALPKVSDFFTRLIQRVAPKSYQQAAGEVFVTRKFLENFCGDQVRFLARSFAVPGNHLGQQSHGYRWPYGPVTIVTPFNFPLEIPLLQLMGALYMGNKPLLKVDSKVSIVMEQMMRLLHYCGLPVEDVDFINSDGKTMNKILLEANPRMTLFTGSSRVAEKLALDLKGRIRLEDAGFDWKVLGPDVQEVDYVAWVCDQDAYACSGQKCSAQSMLFVHENWSKTPLLSKLKDLAGRRKLEDLTIGPVLTFTTEAMLEHMENLLKIPGSKLLFGGKQLKNHSIPSIYGALEPTAVYVPIEEILKDSKTYELVTKEIFGPFQEVIGNSVNGTTYAGLRGRTTGAPQNHWFGPAGDPRGAGIGTPEAIKLVWSCHREVIYDYGPIPQGWELPPST
>BjuB07g01690S
MGSSSKEYEFLSEIGLSSHNLGNYVGGKWLGNGPLVSTLNPANNQPIAQVVEASLEDYEQGLKACEEAAKVWMQVPAPKRGDIVRQIGDALRSKLDFLGRLLSLEMGKILAEGIGEVQEVIDMCDFAVGLSRQLNGSVIPSERPNHMMLEMWNPLGIVGVITAFNFPCAVLGWNACIALVCGNCVVWKGAPTTPLITIAMTKLVAEVLEKNHLPGAIFTAMCGGAEIGEAIAKDTRIPLVSFTGSSKVGLTVQQTVSARSGKTLLELSGNNAIIVMDDADIQLAARSVLFAAVGTAGQRCTTCRRLLLHESVYDKVLEQLLTSYKQVKIGDPLEKGTLLGPLHTPESKKNFEKGIEVIKSQGGKVLTGGKAVEGEGNFVEPTIIEISSDAAVVKEELFAPVLYALKFKTFEEAVAINNSVPQGLSSSIFTRSPENIFKWIGPMGSDCGIVNVNIPTNGAEIGGAFGGEKATGGGREAGSDSWKQYMRRSTCTINYGNELPLAQGINFG
>BjuB07g08290S
MAKVFEAADATNLMTELRRSFDAGVTRGYEWRVSQLKKLLVICDNHEPEIVSALHDDLGKPELESSVYEVALLRNSIKLALKQLKNWMAPDKAKTSLTTFPASAEIVSEPLGVVLVISAWNYPFLLSIDPVIGAISAGNAVVLKPSELAPSSSSLLAKLLEQYLDPSAVRVVEGAVTETTLLLEQKWDKIFYTGSSRIGRIIMMAAAKHLTPVVLELGGKSPVVIDSDTNLKITVKRIIAGKWGCNNGQACISPDYILTTKEYAPKVIDAMKQELEAFYGKNPMESRDMSRIVNSNHFDRLSKILEEKEVSDKIVYGGQKNRDNLKIAPTILLDVPLDSLIMSEEIFGPLLPILTLNNLEECFDVIRSRPKPLAAYLFTQNQKLKERFAMTVSAGGIVVNDIAVHLSLPTLPFGGVGESGMGSYHGKFSFDAFSHKKAVLYKSFIGDAAIRMKTNCVQYEFVSSTSSPSRVIISPSSSACNPNTPPLASSLPFLLLASRDLLLNLSLDAATKKGATIVGRADASFVSCQAVRSLHRLAQEVHSFEEEKQRPITMK
>BjuB07g14010S
MSFSGWADKIHGMTVPGDGSHHVQTLHEPIGVSGQIIPWNFPLIMLSWKLGPALACGNTVVLKTAEQTPLSALLVGRLLHEAGLPEGIVNIVSRFGPTAGAAIASHMDIDKVILELASKSNLKAVTLELGGKSPFIVCEDSDVDQAVELAHFALFFNQKAKARAINRAVGDPFKSGIEQGPQVDSEQFEKILKYIRHGVDSGATLQAGGDRLGSKGYYIQPTVFSDVKDDMLKYVLCRTSRN
>BjuB08g11910S
MAARRVSSLLSRSLSASSPFLSRSQGRNLSNGSRIVRRFGTSSAAEEVISPSVQVSYTKLLIDGNFVDAASGKTFPTLDPRTGEVIAHVAEGDAEDINRAVKAARKAFDEGPWPKMTAYERSRIMLRFADLVEKHSEELAALESWDNGKTYEQALTAEIPMLARLFRYYAGWADKIHGLTVPADGNYHVQTLHEPIGVAGQIIPWNFPLLMFAWKVGPALACGNTIVLKTAEQTPLTAFYVGKLFLEAGLPPGVLNIVSGFGATAGASLASHMDVDKLAFTGSTDTGKVILGLAANSNLKPVTLELGGKSPFIVFEDADIDKAVELAHFALFFNQGQCCCAGSRTYVHEKVYDEFVEKAKARALKRVVGDPFKKGIEQGPQIDLKQFEKVMKYIRSGVQSNATLECGGGQVGDKGYFIQPTVFSNVKDDMLIAQDEIFGPVQSILKFSDVDEVIRRANETRYGLAAGVFTKSLDTANRVSRALKAGTVWVNCFDVFDAAIPFGGYKMSGNGREKGIYSLNNYLQVKAVVTPLNNPAWI
