# Supplementary material for: Identification of Mustard Aldehyde Dehydrogenase (ALDH) Gene Family and Expression Analysis Under Salt and Drought Stress
Source: Genes (Basel). 2025 May 7;16(5):559. doi: 10.3390/genes16050559 (PMC12111708; doi:10.3390/genes16050559)
Supplement: Supplementary file 1 [file genes-16-00559-s001.zip › Supplementary File S2.xls]

>At3g24503
MENGKCNGATTVKLPEIKFTKLFINGQFIDAASGKTFETIDPRNGEVIATIAEGDKEDVDLAVNAARYAFDHGPWPRMTGFERAKLINKFADLIEENIEELAKLDAVDGGKLFQLGKYADIPATAGHFRYNAGAADKIHGETLKMTRQSLFGYTLKEPIGVVGNIIPWNFPSIMFATKVAPAMAAGCTMVVKPAEQTSLSALFYAHLSKEAGIPDGVLNIVTGFGSTAGAAIASHMDVDKVSFTGSTDVGRKIMQAAAASNLKKVSLELGGKSPLLIFNDADIDKAADLALLGCFYNKGEICVASSRVFVQEGIYDKVVEKLVEKAKDWTVGDPFDSTARQGPQVDKRQFEKILSYIEHGKNEGATLLTGGKAIGDKGYFIQPTIFADVTEDMKIYQDEIFGPVMSLMKFKTVEEGIKCANNTKYGLAAGILSQDIDLINTVSRSIKAGIIWVNCYFGFDLDCPYGGYKMSGNCRESGMDALDNYLQTKSVVMPLHNSPWM
>At3g48000
MAARRVSSLLSRSFSASSPLLFRSQGRNCYNGGILRRFGTSSAAAEEIINPSVQVSHTQLLINGNFVDSASGKTFPTLDPRTGEVIAHVAEGDAEDINRAVKAARTAFDEGPWPKMSAYERSRVLLRFADLVEKHSEELASLETWDNGKPYQQSLTAEIPMFARLFRYYAGWADKIHGLTIPADGNYQVHTLHEPIGVAGQIIPWNFPLLMFAWKVGPALACGNTIVLKTAEQTPLTAFYAGKLFLEAGLPPGVLNIVSGFGATAGAALASHMDVDKLAFTGSTDTGKVILGLAANSNLKPVTLELGGKSPFIVFEDADIDKAVELAHFALFFNQGQCCCAGSRTFVHEKVYDEFVEKSKARALKRVVGDPFRKGIEQGPQIDLKQFEKVMKYIKSGIESNATLECGGDQIGDKGYFIQPTVFSNVKDDMLIAQDEIFGPVQSILKFSDVDEVIKRANETKYGLAAGVFTKNLDTANRVSRALKAGTVWVNCFDVFDAAIPFGGYKMSGNGREKGIYSLNNYLQIKAVVTALNKPAWI
>At1g23800
MASRRVSSLLSRSFMSSSRSIFSLRGMNRGAQRYSNLAAAVENTITPPVKVEHTQLLIGGRFVDAVSGKTFPTLDPRNGEVIAQVSEGDAEDVNRAVAAARKAFDEGPWPKMTAYERSKILFRFADLIEKHNDEIAALETWDNGKPYEQSAQIEVPMLARVFRYYAGWADKIHGMTMPGDGPHHVQTLHEPIGVAGQIIPWNFPLLMLSWKLGPALACGNTVVLKTAEQTPLSALLVGKLLHEAGLPDGVVNIVSGFGATAGAAIASHMDVDKVAFTGSTDVGKIILELASKSNLKAVTLELGGKSPFIVCEDADVDQAVELAHFALFFNQGQCCCAGSRTFVHERVYDEFVEKAKARALKRNVGDPFKSGIEQGPQVDSEQFNKILKYIKHGVEAGATLQAGGDRLGSKGYYIQPTVFSDVKDDMLIATDEIFGPVQTILKFKDLDEVIARANNSRYGLAAGVFTQNLDTAHRLMRALRVGTVWINCFDVLDASIPFGGYKMSGIGREKGIYSLNNYLQVKAVVTSLKNPAWL
>At4g34240
MTKLLEINHIQTLCFAKGFSPARLNVATSPFRISRRGGGGYCSNACIPYRLKFTCYATLSAVVKEQASDFSGKEAALLVDELRSNFNSGRTKSYEWRISQLQNIARMIDEKEKCITEALYQDLSKPELEAFLAEISNTKSSCMLAIKELKNWMAPETVKTSVTTFPSSAQIVSEPLGVVLVISAWNFPFLLSVEPVIGAIAAGNAVVLKPSEIAPAASSLLAKLFSEYLDNTTIRVIEGGVPETTALLDQKWDKIFFTGGARVARIIMAAAARNLTPVVLELGGKCPALVDSDVNLQVAARRIIAGKWACNSGQACIGVDYVITTKDFASKLIDALKTELETFFGQNALESKDLSRIVNSFHFKRLESMLKENGVANKIVHGGRITEDKLKISPTILLDVPEASSMMQEEIFGPLLPIITVQKIEDGFQVIRSKPKPLAAYLFTNNKELEKQFVQDVSAGGITINDTVLHVTVKDLPFGGVGESGIGAYHGKFSYETFSHKKGVLYRSFSGDADLRYPPYTPKKKMVLKALLSSNIFAAILAFFGFSKDS
>At1g44170
MAAKKVFGSAEASNLVTELRRSFDDGVTRGYEWRVTQLKKLMIICDNHEPEIVAALRDDLGKPELESSVYEVSLLRNSIKLALKQLKNWMAPEKAKTSLTTFPASAEIVSEPLGVVLVISAWNYPFLLSIDPVIGAISAGNAVVLKPSELAPASSALLTKLLEQYLDPSAVRVVEGAVTETSALLEQKWDKIFYTGSSKIGRVIMAAAAKHLTPVVLELGGKSPVVVDSDTDLKVTVRRIIVGKWGCNNGQACVSPDYILTTKEYAPKLIDAMKLELEKFYGKNPIESKDMSRIVNSNHFDRLSKLLDEKEVSDKIVYGGEKDRENLKIAPTILLDVPLDSLIMSEEIFGPLLPILTLNNLEESFDVIRSRPKPLAAYLFTHNKKLKERFAATVSAGGIVVNDIAVHLALHTLPFGGVGESGMGAYHGKFSFDAFSHKKAVLYRSLFGDSAVRYPPYSRGKLRLLKALVDSNIFDLFKVLLGLA
>At4g36250
MEAMKETVEESLREMRETFASGRTRSLKWRKAQIGAIYEMVKDNEDKICNALFQDLGKHSTEAFRDELGVVLRTATVAINCLDKWAVPKHSKLPLLFYPAKGKVISEPYGTVLVLSSWNFPISLSLDPLIGAIAAGNTVLLKSSELSPNASAFLAKTIPAYLDTKAIKVIEGGPDVATILLQHQWDKIFFTGSPKIGRIIMAAAAQHLTPVTLELGGKCPTIVDHHTISKNIKSVVKRIAGGKWGSCNGQACISVDYVLIEKSFAPTLIDMLKPTIKSFFGENPKESGCLSRIANKHHVQRLSRLLSDPRVQASIVYGGSIDEDKLYVEPTILLDPPLDSEIMNEEIFGPILPIITVRDIQESIGIINTKPKPLAIYAFTNDENLKTRILSETSSGSVTFNDVMIQYMCDALPFGGVGESGIGRYHGKYSFDCFSHEKAIMEGSLGMDLEARYPPWNNFKLTFIRLAFREAYFKLILLMLGLKR
>At1g79440
MVIGAAARVAIGGCRKLISSHTSLLLVSSQCRQMSMDAQSVSEKLRSSGLLRTQGLIGGKWLDSYDNKTIKVNNPATGEIIADVACMGTKETNDAIASSYEAFTSWSRLTAGERSKVLRRWYDLLIAHKEELGQLITLEQGKPLKEAIGEVAYGASFIEYYAEEAKRVYGDIIPPNLSDRRLLVLKQPVGVVGAITPWNFPLAMITRKVGPALASGCTVVVKPSELTPLTALAAAELALQAGVPPGALNVVMGNAPEIGDALLTSPQVRKITFTGSTAVGKKLMAAAAPTVKKVSLELGGNAPSIVFDDADLDVAVKGTLAAKFRNSGQTCVCANRVLVQDGIYDKFAEAFSEAVQKLEVGDGFRDGTTQGPLINDAAVQKVETFVQDAVSKGAKIIIGGKRHSLGMTFYEPTVIRDVSDNMIMSKEEIFGPVAPLIRFKTEEDAIRIANDTIAGLAAYIFTNSVQRSWRVFEALEYGLVGVNEGLISTEVAPFGGVKQSGLGREGSKYGMDEYLEIKYVCLGDMNRH
>At2g14170
MVRVKQKNLESYRSNGTYPPTWRNPTTSFAPDQHRVSIHSSLKSKTKRRRLYKEADDNTKLRSSSSTTTTTTTMLLRISGNNLRPLRPQFLALRSSWLSTSPEQSTQPQMPPRVPNLIGGSFVESQSSSFIDVINPATQEVVSKVPLTTNEEFKAAVSAAKQAFPLWRNTPITTRQRVMLKFQELIRKNMDKLAMNITTEQGKTLKDSHGDIFRGLEVVEHACGMATLQMGEYLPNVSNGVDTYSIREPLGVCAGICPFNFPAMIPLWMFPVAVTCGNTFILKPSEKDPGASVILAELAMEAGLPDGVLNIVHGTNDTVNAICDDEDIRAVSFVGSNTAGMHIYARAAAKGKRIQSNMGAKNHGLVLPDANIDATLNALLAAGFGAAGQRCMALSTVVFVGDAKSWEDKLVERAKALKVTCGSEPDADLGPVISKQAKERICRLIQSGVDDGAKLLLDGRDIVVPGYEKGNFIGPTILSGVTPDMECYKEEIFGPVLVCMQANSFDEAISIINKNKYGNGAAIFTSSGAAARKFQMDIEAGQIGINVPIPVPLPFFSFTGNKASFAGDLNFYGKAGVDFFTQIKTVTQQWKDIPTSVSLAMPTSQKQ
>At1g54100
MGSANNEYEFLSEIGLTSHNLGSYVAGKWQANGPLVSTLNPANNQPIAQVVEASLEDYEQGLKACEEAAKIWMQVTAPKRGDIVRQIGDALRSKLDYLGRLLSLEMGKILAEGIGEVQEVIDMCDFAVGLSRQLNGSVIPSERPNHMMLEMWNPLGIVGVITAFNFPCAVLGWNACIALVCGNCVVWKGAPTTPLITIAMTKLVAEVLEKNNLPGAIFTAMCGGAEIGEAIAKDTRIPLVSFTGSSRVGSMVQQTVNARSGKTLLELSGNNAIIVMDDADIQLAARSVLFAAVGTAGQRCTTCRRLLLHESVYDKVLEQLLTSYKQVKIGNPLEKGTLLGPLHTPESKKNFEKGIEVIKSQGGKILTGGKAVEGEGNFVEPTIIEISADAAVVKEELFAPVLYVLKFKSFGEAVAINNSVPQGLSSSIFTRNPENIFRWIGPLGSDCGIVNVNIPTNGAEIGGAFGGEKATGGGREAGSDSWKQYMRRSTCTINYGNELPLAQGINFG
>At1g74920
MAIPMPTRQLFIDGEWREPILKKRIPIVNPATEEVIGDIPAATTEDVDVAVNAARRALSRNKGKDWAKAPGAVRAKYLRAIAAKVNERKTDLAKLEALDCGKPLDEAVWDMDDVAGCFEFYADLAEGLDAKQKAPVSLPMESFKSYVLKQPLGVVGLITPWNYPLLMAVWKVAPSLAAGCTAILKPSELASVTCLELADICREVGLPPGVLNVLTGFGSEAGAPLASHPGVDKIAFTGSFATGSKVMTAAAQLVKPVSMELGGKSPLIVFDDVDLDKAAEWALFGCFWTNGQICSATSRLLVHESIASEFIEKLVKWSKNIKISDPMEEGCRLGPVVSKGQYEKILKFISTAKSEGATILHGGSRPEHLEKGFFIEPTIITDVTTSMQIWREEVFGPVLCVKTFASEDEAIELANDSHYGLGAAVISNDTERCDRISEAFEAGIVWINCSQPCFTQAPWGGVKRSGFGRELGEWGLDNYLSVKQVTLYTSNDPWGWYKSPN
>At3g48170
MAITVPRRQLFIGGQWTEPVLRKTLPVVNPATEDIIGYIPAATSEDVELAVEAARKAFTRNNGKDWARATGAVRAKYLRAIAAKVIERKSELANLEAIDCGKPLDEAAWDMDDVAGCFEYYADLAEGLDAKQKTPLSLPMDTFKGYILKEPIGVVGMITPWNYPLLMAVWKVAPSLAAGCTAILKPSELASLTCLELADICREVGLPPGVLNILTGLGTEAGAPLASHPHVDKIVFTGSTTTGSSIMTSAAKLVKPVSLELGGKSPIIVFDDVDIDKAVEWTMFGCFWTNGQICSATSRLLVHERIADEFLDKLVKWTKNIKISDPFEEGCRLGPVVSKGQYERVLKFVSNARNEGATVLCGGVRPEHLKKGYFVEPAIVSNVTTSMEIWREEVFGPALCVKTFSTEDEAIQLANDSQYGLAGAVLSNDLERCDRVSKAFQAGIVWVNCSQPCFCQAPWGGTKRSGFGRELGEWGLENYLSVKQVTQYISDEPWGWYKPPSKL
>At2g24270
MLFHHSFHKNLSIITSSLSLSLLYNTQEARHRGEILFQRSMAGTGLFAEILDGEVYKYYADGEWKTSSSGKSVAIMNPATRKTQYKVQACTQEEVNAVMELAKSAQKSWAKTPLWKRAELLHKAAAILKDNKAPMAESLVKEIAKPAKDSVTEVVRSGDLISYCAEEGVRILGEGKFLLSDSFPGNDRTKYCLTSKIPLGVVLAIPPFNYPVNLAVSKIAPALIAGNSLVLKPPTQGAVSCLHMVHCFHLAGFPKGLISCITGKGSEIGDFLTMHPAVNCISFTGGDTGISISKKAGMIPLQMELGGKDACIVLDDADLDLVASNIIKGGFSYSGQRCTAVKVVLVMESVADELVEKVKAKVAKLTVGPPEENSDITAVVSESSANFIEGLVMDAKEKGATFCQEYKREGNLIWPLLLDNVRPDMRIAWEEPFGPVVPVLRINSVEEGINHCNASNFGLQGCVFTKDINKAILISDAMETGTVQINSAPARGPDHFPFQGLKDSGIGSQGVTNSINLMTKVKTTVINLPTPSYSMG
>At5g62530
MYRVFASRALRAKSLCDKSSTSLASLTLSRLNHSIPFATVDAEELSGAHPAEVQSFVQGKWIGSSNHNTLLDPLNGEPFIKVAEVDESGTQPFVDSLSQCPKHGLHNPFKSPERYLLYGDISTKAAHMLALPKVADFFARLIQRVAPKSYQQAAGEVFVTRKFLENFCGDQVRFLARSFAIPGNHLGQQSHGYRWPYGPVTIVTPFNFPLEIPLLQLMGALYMGNKPLLKVDSKVSIVMEQMMRLLHYCGLPAEDVDFINSDGKTMNKILLEANPRMTLFTGSSRVAEKLALDLKGRIRLEDAGFDWKVLGPDVQEVDYVAWQCDQDAYACSGQKCSAQSMLFVHENWSKTPLVSKLKELAERRKLEDLTIGPVLTFTTEAMLEHMENLLQIPGSKLLFGGKELKNHSIPSIYGALEPTAVYVPIEEILKDNKTYELVTKEIFGPFQIVTEYKKDQLPLVLEALERMHAHLTAAVVSNDPIFLQEVIGNSVNGTTYAGLRGRTTGAPQNHWFGPAGDPRGAGIGTPEAIKLVWSCHREVIYDYGPVPQGWELPPST
>At3g66658
MPFWWPLIVLAFAYAICKFLLMLIPPNVPSIDVDASDVLAHGKDTEENSFIYIPPRGRSQQSDKKVQCYEPATMKYLGYFPALSPTEVEERVTLSRKAQKTWAQSSFKLRRQFLRILLKYIIEHQELICEVSSRDTGKTMVDASLGEIMTTCEKITWLLSEGERWLKPESRSSGRAMLHKVSRVEFHPLGVIGAIVPWNYPFHNIFNPMLAAVFSGNGIVIKVSEHASWSGCFYFRIIQAALAAVGAPENLVDVITGFAETGEALVSSVDKMIFVGSTAVGKMIMRNAAETLTPVTLELGGKDAFIICEDADVSHVAQVAVRGTLQSSGQNCAGAERFYVHKDIYTAFIGQVTKIVKSVSAGPPLTGRYDMGAICLQEHSEHLQSLVNDALDKGAEIAVRGSFGHLGEDAVDQYFPPTVLINVNHNMKIMKEEAFGPIMPIMQFSTDEEVIKLANDSRYALGCAVFSGSKHRAKQIASQIQCGVAAINDFASNYMCQSLPFGGVKDSGFGRFAGIEGLRACCLVKSVVEDRFWPLIKTKIPKPIQYPVAENAFEFQEALVETLYGLNIWDRLRSLIDVLKFLTDQSSNVSRTRKSH
>BjuA01g40020S
MTKLLKINHHHTLPFAGGLYVLPPEIVFLTFRSNVASLALATSPFQFSSGYCSKTCIPSRLKLTTCYATLSAVVKPQESAFDGKEAALLVDELRTSFNTGRTRSYEWRISQLQNIAKMIDEKEKCITEALYQDLSKPELEAFLAEVFTFTFTLIHSVLIYCLNHSCFHQLSNTKSSCMLAIKELKNWMAPETVKTSVTTFPSSAQIVSEPLGVVLVISAWNFPFLLSVEPVIGAISAGNAVVLKPSEIAPATSSLLAKLFSEYLDETTIRVVQGGVPETTALLDQKWDKIFFTGGARVGRIVMAAAAKNLTPVVLELGGKCPALVDSDVNLQVAARRIITGKWACNNGQACIGVDYVITTKDFAPKLIDALKTELKTFFGENPLKSKDVSRIVNSFHFKRLESMMKENGVANKIVHGGQTVEDKLKISPTILVDVPEESSMMQEEIFGPLLPVITVSKIEDGFQVIRSKPKPLAAYLFTDNKVLQNRFVENVSAGGMGINETVLHVTLKDLPFGGVGESGIGAYHGKFSYETFSHKKGVLYRSFDGDSDLRYPPYTPEKKRVLKALLSSDIFGAILAFFGFSKDS
>BjuA01g41590S
MEEVVDQSLREMRDTFASGRTRSVKWRKTQLEAIIEMVKDNEDKMCDVLFQDLGKHSTEAFRDELGFVMRSATTALNCLDKWVVPKKSNLPLLFYPSTGKVISEPYGTVLVLSSWNFPISLSLDPLIGAISAGNTVLLKASELSPNASAFLAKTIPSYLDNKAIKVIEGGPDVATILLKHQWDKIFFTGSPRIGKIIMAAAAEHLTPVTLELGGKCPTIVDHHSVSKDMKSVVKRISGGKWGSCSGQACISVDYVLVEKSFASSLIEMLKPMIRSFFGENPKESGCLSRIVNKKHFQRLARLLNDPGVQASIVYGGSMDEEKLYIEPTILLDPPLDSEIMNEEIFGPILPIITLRDIQESIGFIKSKPKPLAIYAFTKDENLKTRILSETSSGSVTFNDVMIQYMCDALPFGGVGESGIGRYHGKYSFECFSHEKAIMEGSLAMDLEARYPPWNSFKLTFLRLAFREAYFKLVLFMLGLKK
>BjuA02g19160S
MARIGVVGAITPWNFPLAMITRKVGPALASGCTVVIKPSQLMPLTALAAAEFALQAGAPYSFDLGIFCRNSGQTCVCANRVLVQDAVQKLEVGDGFKEGTPRLIESRSADYWYLVSSSVNWHIPYTKLLDLSVLRICFLEEIFGPVAPLIRFITEKEAIRIANDTIAGGSIGVGVKQSGLGKEGSKYGLDKYLEVTQNTHHMNTL
>BjuA03g04550S
MEAMKETVDQSLREMRDTFASGRTRSVKWRKTQLEAIIEMVKDNEDKMCDVLFQDLGKHSIEAFRDELGFVMRSATTALNSLDKWVVPRKSNLPLLFYPATGKVISEPYGTVLVLSSWNFPISLSLDPMIGAISAGNTVLLKASELSPNASALLAKTIPSYLDNKAIKVIEGGPDVATILLQHQWDKIFFTGSPRIGKIIMAAAAENLTPVTLELGGKCPTIIDHHSVSKDMKSVVKRISGGKWGSCSGQACISVDYVLVEQSFASSLIEMFKPVIKSFFGENPKESGCVARIVTKKHFQRLSRLLNDPRVQASIVYGGSMDEEKLYVEPTILLNPPLDSEIMNEEIFGPVLPIITLRDIQESIGFIKSKPKPLAIYAFTKDEKLKTRILSETSSGSVTFNDVMIQYMCDALPFGGVGESGMGRYHGKYSFECFSHEKAIMEGSLAMDLEARYPPWNNFKLTFIRLAFREAYFKLVLLMLGLKR
>BjuA03g21040S
MENGKCNGGATAKLPEIKFTKLFINGQFLDAASGKTFETIDPRNGEVIAKIAAGDKEDVDLAVNAARHAFDHGPWPRMTGFERARIINKYTDLIQQNIEELAALDAVDGGKLFQVGKMNDIPAAAGHFRYYAGAADKIHGETLRMTRPSLFGYTLKEPIGVVGHIIPWNFPSIMFAMKVAPALAAGCTMVVKPAEQTPLSALFYAHLSKEAGFPDGVINVVTGFGSTAGAAIASHMDIDKVSFTGSTDVGRKIMQAAATSNLKKVSLELGGKSPLLIFDDADVNKAAELALLGCFYNKGEICVASSRVFVQEGIYDKVVAKMVEKVKDWPVGDPFDSTSRQGPQVDKKQYEKVLSYIEHGKNEGATLLTGGNAIGDKGYYIEPTIFADVTEDMKIYKEEIFGPVMSLMKFKTMEEGIKCANNTKYGLAAGIVSQNIDVINTVSRSIKAGVIWVNCYFAFDLDSPYGGYKMSGNCRESGMDALDSYLQVKSIAMPLYNSPWM
>BjuA05g18570S
MIIGVSNIQIYQNCIHRTQQPIHALILHVQETQSHVSCEFAYAPRVKPTRLSLLSTITHTYTHKQHYIYNPASLGIRAQSLSVFAYVSVYVMVKVFQAADATDLVTELRRSFDDGVTRGYEWRVTQLKKLLLICDNHEPEIVSALHDDLGKPELESSVYEVALLRNSINLAVKQLKDWMAPDKAKTSLTTFPASAEIVYEPLGVVLVISAWNYPFLLSIDPVIGAISAGNAVVLKPSELAPASSSLLAKLLEQYLDSSAVRVVEGAVTETTLLLEQKWDKIFYTGSSRIGRIIMMAAAKHLTPVVLELGGKSPVVIDSDTNLKITAKRIIAGKWGCNNGQACISPDYILTTKEFSPKVIDALKQELEAFYGKNPMESKDMSRIVNSNHFDRLSKMLEEKEVSDKIVYGGQKNRDKLKIAPTILVDVPLDSQIMSEEIFGPLLPIITLNNLEECFDVIRSRPKPLAAYLFTQNQKLKERFALTVSAGGIVVNDIAVHLAVPTLPFGGVGESGMGSYHGKFSFDAFSHKKAVLYKSFIGDAAIRYPPYSTGKLRLLKALVNSNILEIFRVILGLS
>BjuA05g35930S
MAFWWPLIVLAFAYAICRFLLMLIPPNVPSIDVDASDVLAHGKETEENSFIYIPPRGRSQQSDKKVQCYEPATMKYLGYFPALSTSEVKERVALSRKAQKTWAQSSFKVRRQFLRILLKYIIEHQELICEVSSRDTGKTMVDASLGEIMTTCEKITWLLSEGERWLKPEHRSSGRAMLHKVSRVEFHPLGVIGAIVPWNYPFHNIFNPMLAAVFSGNGIVIKVSEHASWSGCFYFRIIQAALAAVGAPENLVDVITGFAETGEALVSSVDKMIFVGSTAVGKMIMRNAAETLTPVTLELGGKDAFIICEDADVSHVAQVAVRGTLQSSGQNCAGAERFYVHKDIYTAFITQVTKIVKSVSAGPPLTGRYDMGAICLQEHSEHLQSLVNDALDKGAEIAVRGSFGHLGEDAVDQYFPPTVLINVNHTMKIMKEEVLNLTLTSICSKTFCLCCFMLVMHQAFGPIMPIMQFSTDEEVINLANDSRYALGCAVFSGSQRRAKQIASQIQCGVAAINDFASNYMCQSLPFGGVKDSGFGRFAGIEGLRACCLVKSVVEDRFWPLIKTKIPKPIQAKNAFEFQEALVETLYGLNIWDRLRSLIDVLKFLTDQSSHELSVGLFKSLRSSRIFGVLQFGRTGLRIDNVSRSFLLRSSRSNMILIKRMQASSSS
>BjuA06g17280S
MYRVLASRGLRAKSLCDNKASSFLASFTSSRLNHSIPFATVDAEEISGAHPAEVQSFVQGKWIGSSNYNTLLDPLNGEPFIKVAEVEESGVQPFIESLAQCPKHGLHNPFKSPERYLLYGDVSTKAAHMLALPKVSDFFTRLIQRVAPKSYQQAAGEVFVTRKFLENFCGDQVRFLARSFAVPGNHLGQQSHGYRWPYGPVTIVTPFNFPLEIPLLQLMGALYMGNKPLLKVDSKVSIVMEQMMRLLHYCGLPVEDVDFINSDGKTMNKILLEANPRMTLFTGSSRVAEKLALDLKGRIRLEDAGFDWKVLGPDVQEVDYVAWVCDQDAYACSGQKCSAQSMLFVHENWSKTPLLSKLKDLAGRRKLEDLTIGPVLTFTTEAMVEHMENLLQIPGSKLLFGGKPLKNHSIPSIYGALEPTAVYVPIEEILKDSKTYELVTKEIFGPFQIVTEYKKDQLPLVLDALERMHAHLTAAVVSNDPIFIQEVIGNSVNGTTYAGLRGRTTGAPQNHWFGPAGDPRGAGIGTPEAIKLVWSCHREVIYDYGPIPQGWELPPST
>BjuA06g19000S
MAIRVPRRQLFIGGQWTEPIRRQTLPVVNPATEDIIGYIPAATSEDVELAVEAARKALTRNQGKDWSKASGAVRARYLRAIAAKVTERKSELANLEAIDCGKPLDEAAWDMDDVAGCFEYYADLAQGLDSKQKAPLSLPLDTFKGYVLKEPIGVVGLITPWNYPLLMAVWKVAPALAAGCTAILKPSELASVTCLELADICREVGLPPGVLNILTGLGTEAGAPLASHPHVDKIVFTGSTATGSNIMTSAAKLVKPVSLELGGKSPIIVFDDVEIDKAVEWTMFGCFWTNGQICSATSRLLVHEKIADEFLDKLVKWTKNIKISDPFEEGCRLGPVVSKGQYDRVVKFVSNARKEGATVLCGGARPGHLKKGYFVEPAIISNVTTSMEIWRDEVFGPVLCVKTFSTEDEAIQLANDSQYGLAGAVLSNDLERCDRVSKAFEAGIVWVNCSQPCFCQAPWGGTKRSGFGRELGEWGLDNYLSVKQVTQYISNEPWGWYKPPSKL
>BjuA06g19030S
MAARRVSSLLSRSFSTSSPFPFRSQGRNCYNGSRVVRRFGTSSAAEKIISPSVQVSYTQLLIDGNFVDAASGKTFQTIDPRTGEVIADVAEGDAEDIDRAVKAARKAFDEGPWPRMTAYERSRIMLRFADLVEKHSEELAALETWDNGKTYQQAKTAEIPMLARLFRYYAGWADKIHGLTVPADGNYHVQTLHEPIGVAGQIIPWNFPLLMFAWKVGPALACGNTIVLKTAEQTPLTAFYAGKLFLEAGLPPGVLNIVSGFGPTAGASLASHMDVDKLAFTGSTDTGKVILGLAANSNLKPVTLELGGKSPFIVFEDANINKAVELAHFALFFNQGQCCCAGSRTYVHEKVYDEFVEKAKARALKRVVGDPFKKGIEQGPQIDSKQFEKVMRYIRSGVESNATLECGGDQIGNKGYFIQPTVFSNVKDDMLIAQDEIFGPVQSILKFRDVDEVIRRANETRYGLAAGVFTKSLDTANRVSRALKAGTVWVNCFDVFDAAIPFGGYKMSGNGREKGIYSLNNYLQIKATTALNNPAWI
>BjuA07g24680S
MAIPPMPTRQLFIDGEWREPILKNRIPIVNPATQDVVGDIPAATKEDVEVAVNAARRAFSRNKGKDWAKAPGALRAKYLRAIAAKVTERKSHLATLESLDSGKPLDETVWDMEDVAGCFEFYADLAEGLDAKQKAPVSLPMETFKSYVLKQPIGVVGLITPWNYPLLMAVWKVAPSLAAGCTAVLKPSELASVTCLELADICREVGLPPGVLNVLTGYGSEAGAPLASHPSVDKIAFTGSFATGSKVMTAAAQLVKPVSMELGGKSPLIVFDDVDLDKAAEWALFGCFWTNGQICSATSRLLVHENIASEFIEKLVKWSKNIKVSDPLEEGCRLGPVVSEGQYEKILKFISTAKSEGATILHGGSRPEHLNKGFFIEPTIITDVTTSMQIWREEVFGPVLCVKTFSSEDEAIELANDSHYGLGAAVISNDAERCDRVSQDFEAGIVWINCSQPCFTQAPWGGVKRSGFGRELGEWGLDNYLSVKQVTLYTSNDPWGCSMEEKVVAVIMVGGPTKGTRFRPLSLNIPKPLFPIAGQPMVHHPISACKRIPNLAQIYLVGFYEEREFALYVSAISNELKVPVRYLREDKPHGSAGGLYHFRNLIMEDDPSHIFLLNCDVCCSFPLPEMLEAHRKYGGIGTLLVIKVSPESANQFGELVADPDTTELLHYTEKPETFVSDLVNCGVYVFTPDIFTAIRDVSSQRKDTAILRRVSSFEALQPATRIPADFVRLDQDILSPLAGKKQLYTYETLDFWEQIKSPGMSLRCSELYLSQFRLTSPQMLASGDGTKTAIVIGDVYIHHSAKIHPTAKIGPNVSISANARVGPGVRLISCIILDDVEIMENAVVTNAIVGWKSSIGRWSRVQAEGVYNSKLGVTILGDSVAVEDEVVVTSSIVLPNKTLNVSVQDEIIL
>BjuA07g37710S
MVLGAAARVAIVGCRRLVCSSSHASPLLVSSQCRQMSMDAQSVSEKLRSSGLLRTQGLIGGKWIDSYDKTTIKVIHPLICLLILNFFCWHHHIFFLSPQVNNPATGEIVADVACMGVKETNDAIASSYEAFQSWSTRTAGERSRVLRRWFDLLVAHKEELGQLITLEQGKPLKEAIGEVAYGASFIEYYAEEAKRVYGDIIPPNASDRRLLVLKQPVGVVGAITPWNFPLAMITRKVGPALASGCTVVVKPSELTPLTALAAAELALQAGVPPGALNVVMGNAPEIGDALLASPQVRKITFTGSTAVGKKLMAAAAPTVKKVSLELGGNAPSIIFDDADLDVAVKGTLAAKFRNSGQTCVCANRVLVQDGIYDKFAEAFSEAVQKLEVGDGFKEGTTQGPLINDAAIQKVESFVQDAVSKGAKILLGGKKHSLGMTFYEPTVIRDVTSNMIMSKEEIFGPVAPLIRFKTEEDAIRIANDTIAGLAAYIFTNSVQRSWRVSEALEYGLVGVNEGIISTEVAPFGGVKQSGLGREGSKYGMDEYHEIKYICMGDMNRQ
>BjuA08g01080S
MGSASKEYEFLSEIGLSSSHNLGNYVGGKWLGNGPLVSTLNPANNQPIAQVVEASLEDYEIGLKACEEAAKTWMQVPAPKRGDIVRQIGDALRSKLDYLGRLLSLEMGKILAEGIGEVQEVIDMCDFAVGLSRQLNGSVIPSERPNHMMLEMWNPLGIVGVITAFNFPCAVLGWNACIALVCGNCVVWKGAPTTPLITIAMTKLVAEVLEKNHLPGAIFTAMCGGAEIGEAIAKDTRIPLVSFTGSSKVGLTVQQTVSARSGKTLLELSGNNAIIVMDDADIQLAARSVLFAAVGTAGQRCTTCRRLLLHESVYDKVLEQLLTSYKQVKIGDPLEKGTLLGPLHTPESKKNFEKGIEVIKSQGGKVLTGGKAVEGEGNFVEPTIIEISSDAAVVKEELFAPVLYALKFKTFEEAVAINNSVPQGLSSSIFTRSPENIFKWIGPMGSDCGIVNVNIPTNGAEIGGAFGGEKATGGGREAGSDSWKQYMRRSTCTINYGNELPLAQGINFG
>BjuA08g05370S
MAKVFEAADASNLMTELRMSFDAGVTRSYEWRVSQLKKLQVICDNHEPEIVSALHDDLGKPELESSVYEVALLRNSIKLALKQLKNWMAPDKAKTSLTTFPASAEIVSEPLGVVLVISAWNYPFLLSIDPVIGAISAGNAVVLKPSELAPASSSLLAKLLEQYLDPSAVRVIEGAVTETTLLLEQKWDKIFYTGSSKIGRIIMMAAAKHLTPVVLELGGKSPVVIDSDTNLKITVKRIIAGKWGCNNGQACISPDYILTTKEYAPKVIDAMKQELEAFYGKNPMESKDMSRIVNSNHFDRLSKILEEKEVSDKIVYGGQKNRDNLKIAPTIFLDVPLDSLIMSEEIFGPLLPILTLNNLEECFDVIRSRPKPLAAYLFTQNQKLKERFAMTVSAGGIVVNDIAVHLSLPTLPFGGVGESGMGSYHGKFSFDAFSHKKAVLYKSFIGDAAIRYPPYSRGKLRLLKALVNSNLVEVFKVLLGLS
>BjuA08g18560S
MERERSMEAVKETVDQSLREMRETFASGRTRSVKWRKAQLGAIIEMVKDNEEKMSDVLFQDLGKHSTEAFRDELGFVMRSATTALISLDKWVVPRKSNLPLLFYPATGKVISEPYGTVLVLSSWNFPISLSLDPMIGAIAAGNTVLLKASELSPNASALLAKLIPSYLDTKAIKVIEGGPDVATILLQHQWDKIFFTGSPKIGKIIMAAAAEHLTPVTLELGGKCPTIIDHHSVSKDMKSVVKRISGGKWGSCSGQACISVDYVLVEQSFASTLIDMFKPVIRSFFGENPKESGCLAKIVAKKHFQRLSRLLNDPRVKASIVYGGSMDEEKLYVEPTILLDPPLDSEIMNEEIFGPILPIITLRDIQESIGFIKSKPKPLAIYAFTKDENLKTRILSETSSGSVTFNDLMIQYMCDALPFGGVGQSGMGRYHGKYSFECFSHEKAIMEGSLAMDLEARYPPWNNFKLNFIRLAFREAYFKLVLLMLGLTKGV
>BjuA08g23210S
MASRRVSSLLSRSLISSSSLFSLRGKDPLLNRGARRYSNLAASLEDTITPPVKVEHTQLLINGKFVDSASGKTFPTLDPRTGEVIAQVAEGDVEDVNRAVVAARKAFDQGPWPRMTAYERSKILFRFADLIEKHNDEIAALETWDNGKPYEQSAKIEVPMLARVFRYYAGWADKIHGMTVPGDGSHHVQTLHEPIGVAGQIIPWNFPLLMLSWKLGPALACGNTVVLKTAEQTPLSALLVGRLLHEAGLPEGVVNIVSGFGPTAGAAIASHMDIDKVAFTGSTDVGKIILELASKSNLKAVTLELGGKSPFIVCEDADVDQAVEMAHFALFFNQGQCCCAGSRTFVHERVYDEFVEKAKARAINRAVGDPFKSGIEQGPQVDSEQFEKILKYIRHGVDSGATLQAGGDRHGSKGYYIQPTVFSDVKDDMLIAKDEIFGPVQTILKFKNLDEVIARANNSRYGLAAGVFTQNLDTANRLMRALRVGSVWINCFDVFDATIPFGGYKMSGIGREKGIYSLNNYLQVKAVVTSIKNPAWL
>BjuA10g06430S
MSMTISGKMWLLFLGIVFKVALLRYSIKLALKQLKVWMAPDKASELAPASSSLLAKLLEQYLDPCAVRVVEGAVTETTLLLEQKWNKIFYTGSSRIGRIIMTAAVKHLTPVSLELGGKSLVVIDSDTNLDVKKYSPFPSGITITVRRIISGKWGCNNGQVCISPDYILTTKEYAPKVIDALKQELEAFYGNKSRESKDMSRIVNLNQFDRLSKMLEEKEVSDKIIYGGQKNRDNLNISPTILLDVPLDSLIMSE
>BjuB02g32810S
MFAWKVGPALAYGNTIVLKTAEPTPLTPFYSAGLPLGVLNIVPGFGPIAGASLTSHVS
>BjuB02g74420S
MEAMKETVDQSLREMRDTFASGRTRSVKWRKTQLEAIIEMVKDNEDKMSDVLFQDLGKHSTEAFRDELGFVMRSATTALNSLDKWVVPRKSNLPLLFYPATGKVISEPYGTVLVLSSWNFPISLSLDPIIGAISAGNTVLLKASELSPNSSAFLAKTIPSYLDNKAIKVIEGGPDVATILLQHQWDKIFFTGSPRVGKIIMAAAAEHLTPVTLELGGKCPTIVDHHSVSKDMKSIVKRISGGKWGSCSGQACISVDYVLVEQSFASSLIEMLKPVIKSFFGENPKESGCLARIVTKKHFQRLSRLLNDPRVQASIVYGGSMDEEKLYVEPTILLDPPLDSEIMNEEIFGPILPIITLRDIQESIGFIKSKQKPLAIYAFTKDEKFKTRIMSETSSGSVTFNDVMIQYMCDALPFGGVGESGMGRYHGKYSFECFSHEKAIMEGSLAMDLEPRYPPWNSFKLTFIRLAFREAYFKLVLLMLGLKK
>BjuB03g14960S
MILLCSTCLELADICQEVYLPPGVLNVLTGYGSEAGVPLASHPCVDKVLSTRKYSSLSQVPGLSMLAITMTFLYQQLEKGYFIESTNITDVTTSMQIWREEVFGPVLCVKTFASEDEAIELANDLS
>BjuB03g38000S
MENGKCNGGARAELPEIKFTKLFINGQFLDAASGKTFETIDPRNGEVIAKIAAGDKEDVDLAVIAARHAFDHGPWPRMTGFERARIINKYTDLIEQNIEELAALDAIDGGKLFQMGKMNDIPAAAGHFRYYAGAADKIHGETLRMTRPSLFGYTLKEPIGVVGHIIPWNFPSIMFAMKVAPALAAGCTMVVKPAEQTPLSALFYAHLSKEAGFPDGVINVVTGFGSTAGAAISSHMDIDKVSFTGSTDVGRKIMQAAAASNLKKVSLELGGKSPLLIFDDADVNKAAELALLGCFYNKGEICVASSRVFVQEGIYDKVVSKMVEKAKDWTVGDPFDSTSRQGPQVDKRQYEKILSYIEHGKNEGATLLTGGKAIGDKGYFIEPTIFADVTEDMKIYKEEIFGPVMSLLKFKTIEEGIKCANNTKYGLAAGIVSQNIDVINTVSRSIRAGVIWVNCYFAFDLDSPYGGYKMSGNCRESGMDALDSYLQVKSIAMPLHNSPWM
>BjuB03g47710S
MEAMEETVDQSLREMRETFASGRTRSIKWRKAQLGAIIEMVKDNEEKMCDVLFQDLGKHSTEAFRDELGFVMRSASTALNFLDKWVVPKKSNLPLLFYPATGKVISEPYGTVLVLSSWNFPISLSLDPMIGAIAAGNTVLLKASELSPNASALLAKLIPSYLDIKAIKVIEGGPDVATILLQHQWDKIFFTGSPKIGKIIMAAAAEHLTPVTLELGGKCPTIIDHHSVSKDMKSVVKRISGGKWGSCSGQACISVDYVLVEQSFASTLIDMFKPVIRSFFGVNPKESGCLSKIVTKKHFQRLSRLLNDPRVKASIVYGGSMDEDKLYVEPTILLDPPLDSEIMNEEIFGPILPIITLRDIQESIGFIKSKPKPLAIYAFTKDENLKTRILSETSSGSVTFNDLMIQYMCDALPFGGVGQSGMGRYHGKYSFECFSHEKAIMEGSLAMDLEARYPPWNNFKLNFIRLAFREAYFKLVLLMLGLTKGVRK
>BjuB04g00710S
MAKVFQMADASNLVTELRRNFDAGVTRGYEWRVTQLKKLLVICDKREPEIVSALHDDLGKPELESSVYEVALVRNSIKLARKQLKEWMAPDKTSLTMFPASAKIVSEPLGVVLVISAWNYPLMLSIDPVIGAISSGNAVVLKPSELAPASSSLLAKLLEQYLDPCAVRVVEGAVTETTLLLEQKWDKIFYTGSSRIGRIIMTAAAKHLTPVSLELGGKSPVVIDSDTNLKITARRIISGKWGCNNGQACISPDYILTIKNMLQKCKNWRHFMGITPMESRDMSRIVNLNHFDRQSKMLEEKEVFDKIVYGGQKNRDKLKISPTLLLDVPLDSLIMSEEIFGPLLPILTLNNLEECFDVIHSRPKPLAAYLFTRNNKLKKRFTKTVSAGGIVVNDTAVHFTLPTLPFGGVGESGIGSYHGKFSFDAFSHNKSVLFKSFLGDSAIRYPPYSRGKLRVLKALVNSNLVDTFKVLLGLS
>BjuB04g01700S
MVDMETCGWADKIHGMMVPGDGSHHVQTLQEPIGVSGQIIPWNFPLIMLSWKLGPALACGNTVVLKTAEKTPLSALLVGRLLHEAGLPEGVVNIVSGFGPTAVYDEFVEKAKARAINRAVGDPFKSGIEQGPQVDSEQFEKILKYIRHGVDSGATLQAGGDRLGSKGYYIQPTVFSDVKENWLSCLELAVLIGELTALLRTRCLS
>BjuB04g08660S
MLIFSFSPNKLLESCNSDIDPWVKEVIDMCDFAFGLSRQLYRSVIPSEHDQVCICWNAGIALVCGNCVVWKGSPTTLLITIAMTKLVAEVLGRNSLPGAIFTAMCGGAEIGEIIAKEARTYAFL
>BjuB04g21940S
MASSRRFSSLLSRSFISSSSLFPLRGKNSNVNRGAHRYSNLAAAAEDTITPPVKVEHTQLLIHGKFVDSASGKTFPTLDPRTGEVIAQVAEGDVEDVNRAVSAYERSKILLRFADLVDKHNDEIAALETWDNGKPFEQSAKIEVPMLARVFRYYAGWADKIHGMTVRGDGLHHVQTLHEPIGVAGQIIPWNFPLLMLSWKLGPALACGNTVVLKTAEQTPLSALLVGRLLHEAGLPEGVVNIVSGFGPTAGAAIASHMDIDKVAFTGSTDVGKIVLELASKSNLKAVTLELGGKSPFIVCEDADVDQAVELAHFALFFNQGQCCCAGSRTFVHERVYDEFVEKAKARAINRAVGDPFKSGIEQGPQVDSEQFKKILKYIKHGVESGATLQAGGDRFGSKGYYIQPTVFSDVKDDMLIATDEIFGPVQTILKFKNLDEVIARANKSRYGLAAGVFTHNLDTANRLMRALRVGSVWINCFDVFDATIPFGGYKMSGIGREKGIYSLNNYLQVKAVVTTIKNPAWL
>BjuB05g01010S
MQPIGVVGAITPWNFPLAMITRKRVGPPLTSGCTVVVKPSELTPLTALAALEFALQAGVPTLAAKFRNSGQTCVCANRVLVQDSEKREGVCAGLTLLIFSQTVSNDRWRVSEAFEYGLVAPLGGVEQSGLGRE
>BjuB05g60440S
MEEIVDQSLREMRDTFSSGRTRSVKWRKTQLEAIIEMVKDNEDKMCDVLFQDLGKHSTEAFRDELGFVMRSATTALNCLDKWVVPKKSNLPLLFYPSTGKVISEPYGTVLVLSSWNFPISLSLDPMIGAISAGNTVLLKASELSPNASSFLAKTIPSYLDSKAIKVIEGGPDVATILLKHQWDKIFFTGSPKIGRIIMAAAAEHLTPVTLELGGKCPTIVDHHSVSKEMKSVVKRISGGKWGSCSGQACISVDYVLVEQSFASSLIEMLKPTIRSFFGENPKESGCLSRIVTKKHFQRLARLLNDPGVQASIVYGGSMDEEKLYVEPTILLDPPLDSEIMNEEIFGPILPIITLRDIQESIGFIKSKPKPLAIYAFTKDENLKTRILSETSSGSVTFNDVMIQYMCDALPFGGVGESGIGRYHGKYSFECFSHEKAIMEGSLAMDLEARYPPWNSFKLTFLRLAFREAYFKLVLLMLGLKK
>BjuB06g01260S
MVVGAAARVAIVGCRRVVSSHAPLLVSSQSRQMSMDAQSVSEKLRNSGLLRTQGLIGGKWIDSYDKTTIKVNNPATGEIVADVACMGVKETNDAIASSYEAFPSWSRRTAGERSKVLRRWFDLLVAHKEELGQLITLEQGKPLKEAIGEVAYGASFIEYYAEEAKRVYGDIIPPNASDRRLLVLKQPVGVVGAITPWNFPLAMITRKVGPALASGCTVVVKPSELTPLTALAAAELALQAGVPPGALNVVMGNAPEIGDALLTSPQVRKITFTGSTAVGKKLMAAAAPTVKKVSLELGGNAPSIIFDDADLDVAVKGTLAAKFRNSGQTCVCANRVLVQDGIYDKFAEAFSEAVQKLEVGDGFKEGTTQGPLINDAAIQKVESFVQDAVSKGAKILLGGKKHSLGMTFYEPTVIRDVTSNMIMSKEEIFGPVAPLIRFKTEEDAIRIANDTIAGLAAYIFTNSVQRSWRVSEALEYGLVGVNEGIISTEQVAPFGGVKQSGLGREGSKYGMDEYHELKYICMGDMNRQ
>BjuB06g14620S
MIFRQGVRNVAVGNAPEIGDALLTSSQVRKITFKGSKELGKKVDVRCCTYCQQDQISMLYNKCPTIVGVKQTGVGREGSNPSMVAS
>BjuB06g16690S
MAIPMPTRQLFIDGEWREPILKNRIPIVNPATQDVIGDIPAATKEDVEVAVNAARRAFSRNKGKDWAKAPGSLRAKYLRAIAAKVTERKSHLATLESLDSGKPLDETVWDMEDVAGCFEFYADLAEGLDAKQKAPVSLPMESFKSYVLKQPLGVVGLITPWNYPLLMAVWKVAPSLAAGCTAVLKPSELASVTCLELADICREVGLPPGVLNVLTGYGSEAGAPLAAHPSVDKIAFTGSFATGSKVMTAAAQLVKPVSMELGGKSPLIVFDDVDLDKAAEWALFGCFWTNGQICSATSRLLVHENIASEFIEKLVKWCKNIKISDPLEEGCRLGPVVSEGQYEKILKFISTAKSEGATILHGGSQPEHLKKGFFIEPTIITDVTTSMQIWREEVFGPVLCVKTFSSEDEAIELANDSHYGLGAAVISNDAERCDRVSQAFEAGIVWINCSQPCFTQAPWGGVKRSGFGRELGEWGLDNYLSVKQVTLYTSNDPWGCSMEEKVVAVIMVGGPTKGTRFRPLSLNIPKPLFPIAGQPMVHHPISACKRIPNLAQIYLVGFYEEREFALYVSAISNELKVPVRYLREDKPHGSAGGLYHFRNLIMEDDPSHIFLLNCDVCCSFPLPEMLEAHRKYGGIGTLLVIKVSPESANQFGELVADPVTNELLHYTEKPETFVSDRINCGVYVFTPDIFTAIRDVSSQRKDTAILRRVSSFEALQPATRIPADFVRLDQDILSPLAGKKQLYTYETLDFWEQIKSPGMSLRCSGLYLSQFRLTSPQVLASGDGTKIAIVIGDVYIHPSAKVHPTAKIGPNVSISANARVGPGVRLISCIILDDVEIMENAVVTNAIVGWKSSIGRWSRAEGVYNSKLGVTILGDSVAVEDEVVVTSSIVLPNKTLNVSVQDEIIL
>BjuB06g26910S
MTKVFQAADATDLVTDLRRSFDAGVTRGYEWRVTQLKKLLLICDNHEPEIVSALHDDLGKPELESSVYEVALLRNSINLALKQLKDWMAPDKAKTSLTTFPASAEIVSEPLGVVLVISAWNYPFLLSIDPVIGAISSGNAVVLKPSELAPASSSLLAKLLEQYLDSSAVRVVEGAVTETTLLLEQKWDKIFYTGSSRIGRIIMMAAAKHLTPVVLELGGKSPVVIDSDTNLKITVKRIIAGKWGCNNGQACISPDYILTTKQFSPKVIDVLKQELEAFYGKNPMESKDMSRIVNLDHFDRLSKMLEEKEVSDKIVYGGQKNRDKLKIAPTILVDVPFDSQIMSEEIFGPLLPIITLHNLEECFDVIRSRPKPLAAYLFTQNQKLKERFAMTVSAGGIVINDIAVHLAVPTLPFGGVGESGMGSYHGKFSFDAFSHKKAVLYKSFVGDAAIRYPPYSRGKLRLLKALVNSNILEIFRVLLGLS
>BjuB06g30770S
MSFSGWADKIHGMTVPGDGSHHVQTLHEPIGVSGQIIPWNFPLIMLSWKLGPALACGNTVVLKTAEQTPLSALLVGRLLHEAGLPEGVVNIVSGFGLTAGAAIASHMDIDKVAFTGSTDVGKVILELASKSNLKAVTLELGGKSPFIVCEDADVDQAVELAHFALFFNQKAKARAISRAVGDPFKSGIEKGPQVDSEQFEKILKYIRHGVDSGATLQAGGDRLGSKGYYIQPTVFSDVKDDMLKYVLCRTSRN
>BjuB06g31160S
MRACCIVDRGAASAVLAIARRQIEVAQAQITPWNFPRLMFAWKVGPALAYGNTIVLKTAEPTPLTPFYSAGLPLGVLNIVPGFGPLAGASLTSHMP
>BjuB06g47790S
MYRVLASRGLRAKSLCDNKASSFLASFTSSRLNHSIPFATVDAEEISGAHPAEVQSFVQGKWIGSSNYNTLLDPLNGEPFIKVSEVDESGVQPFIESLAQCPKHGLHNPFKSPERYLLYGDISTKAAHMLALPKVSDFFTRLIQRVAPKSYQQAAGEVFVTRKFLENFCGDQVRFLARSFAVPGNHLGQQSHGYRWPYGPVTIVTPFNFPLEIPLLQLMGALYMGNKPLLKVDSKVSIVMEQMMRLLHYCGLPVEDVDFINSDGKTMNKILLEANPRMTLFTGSSRVAEKLALDLKGRIRLEDAGFDWKVLGPDVQEVDYVAWVCDQDAYACSGQKCSAQSMLFVHENWSKTPLLSKLKDLAGRRKLEDLTIGPVLTFTTEAMLEHMENLLKIPGSKLLFGGKQLKNHSIPSIYGALEPTAVYVPIEEILKDSKTYELVTKEIFGPFQEVIGNSVNGTTYAGLRGRTTGAPQNHWFGPAGDPRGAGIGTPEAIKLVWSCHREVIYDYGPIPQGWELPPST
>BjuB07g01690S
MGSSSKEYEFLSEIGLSSHNLGNYVGGKWLGNGPLVSTLNPANNQPIAQVVEASLEDYEQGLKACEEAAKVWMQVPAPKRGDIVRQIGDALRSKLDFLGRLLSLEMGKILAEGIGEVQEVIDMCDFAVGLSRQLNGSVIPSERPNHMMLEMWNPLGIVGVITAFNFPCAVLGWNACIALVCGNCVVWKGAPTTPLITIAMTKLVAEVLEKNHLPGAIFTAMCGGAEIGEAIAKDTRIPLVSFTGSSKVGLTVQQTVSARSGKTLLELSGNNAIIVMDDADIQLAARSVLFAAVGTAGQRCTTCRRLLLHESVYDKVLEQLLTSYKQVKIGDPLEKGTLLGPLHTPESKKNFEKGIEVIKSQGGKVLTGGKAVEGEGNFVEPTIIEISSDAAVVKEELFAPVLYALKFKTFEEAVAINNSVPQGLSSSIFTRSPENIFKWIGPMGSDCGIVNVNIPTNGAEIGGAFGGEKATGGGREAGSDSWKQYMRRSTCTINYGNELPLAQGINFG
>BjuB07g08290S
MAKVFEAADATNLMTELRRSFDAGVTRGYEWRVSQLKKLLVICDNHEPEIVSALHDDLGKPELESSVYEVALLRNSIKLALKQLKNWMAPDKAKTSLTTFPASAEIVSEPLGVVLVISAWNYPFLLSIDPVIGAISAGNAVVLKPSELAPSSSSLLAKLLEQYLDPSAVRVVEGAVTETTLLLEQKWDKIFYTGSSRIGRIIMMAAAKHLTPVVLELGGKSPVVIDSDTNLKITVKRIIAGKWGCNNGQACISPDYILTTKEYAPKVIDAMKQELEAFYGKNPMESRDMSRIVNSNHFDRLSKILEEKEVSDKIVYGGQKNRDNLKIAPTILLDVPLDSLIMSEEIFGPLLPILTLNNLEECFDVIRSRPKPLAAYLFTQNQKLKERFAMTVSAGGIVVNDIAVHLSLPTLPFGGVGESGMGSYHGKFSFDAFSHKKAVLYKSFIGDAAIRMKTNCVQYEFVSSTSSPSRVIISPSSSACNPNTPPLASSLPFLLLASRDLLLNLSLDAATKKGATIVGRADASFVSCQAVRSLHRLAQEVHSFEEEKQRPITMK
>BjuB07g14010S
MSFSGWADKIHGMTVPGDGSHHVQTLHEPIGVSGQIIPWNFPLIMLSWKLGPALACGNTVVLKTAEQTPLSALLVGRLLHEAGLPEGIVNIVSRFGPTAGAAIASHMDIDKVILELASKSNLKAVTLELGGKSPFIVCEDSDVDQAVELAHFALFFNQKAKARAINRAVGDPFKSGIEQGPQVDSEQFEKILKYIRHGVDSGATLQAGGDRLGSKGYYIQPTVFSDVKDDMLKYVLCRTSRN
>BjuB08g11910S
MAARRVSSLLSRSLSASSPFLSRSQGRNLSNGSRIVRRFGTSSAAEEVISPSVQVSYTKLLIDGNFVDAASGKTFPTLDPRTGEVIAHVAEGDAEDINRAVKAARKAFDEGPWPKMTAYERSRIMLRFADLVEKHSEELAALESWDNGKTYEQALTAEIPMLARLFRYYAGWADKIHGLTVPADGNYHVQTLHEPIGVAGQIIPWNFPLLMFAWKVGPALACGNTIVLKTAEQTPLTAFYVGKLFLEAGLPPGVLNIVSGFGATAGASLASHMDVDKLAFTGSTDTGKVILGLAANSNLKPVTLELGGKSPFIVFEDADIDKAVELAHFALFFNQGQCCCAGSRTYVHEKVYDEFVEKAKARALKRVVGDPFKKGIEQGPQIDLKQFEKVMKYIRSGVQSNATLECGGGQVGDKGYFIQPTVFSNVKDDMLIAQDEIFGPVQSILKFSDVDEVIRRANETRYGLAAGVFTKSLDTANRVSRALKAGTVWVNCFDVFDAAIPFGGYKMSGNGREKGIYSLNNYLQVKAVVTPLNNPAWI
>CSS0009162.1
MAARRISSLLSPSSLSSLSFGRYSNWGRGINRFSTAVAFEEPITPPVQIDYTQLLINGQFVDSTSGKKFPTLDPRTGDVIAHVAEGEAEDVNQAVSAARKAFDEGPWPKMTAYERSRIMLRFADLLEKHRDHIAALETWDNGKPYEQAANEEIPLLIRLFRYYAGWADKIHGLTVPADGPYHVQTLHEPIGVAGQIIPWNFPLLMYAWKVGPALACGNTVVLKTAEQTPLSALYVSKLFHEAGLPPGVLNVISGFGPTAGAALASHMDVDKLAFTGSTDTGKIVLGLAAKSNLKPVTLELGGKSPVIVCEDADVDTAVELAHLALFFNQGQCCCAGSRTFVHERVYDEFIEKAKALALKRVVGDPFKKGVEQGPQIDSEQFKKILKYIRSGIEGGATLESGGERFGSKGYYIQPTVFSNVQDNMLIAKDEIFGPVQSILKFKDLDEVIRRANMTRYGLAAGVFTQNIDTANTLTRALKAGTVWINCFDIFDAAIPFGGYKMSGQGREKGIYSLNNYLQVKAVVTPLKSPAWL
>CSS0000475.2
MAAAAAAARRISFLLSRYLSLRPPSLSSFLSPGKNSGFGRVTQRFSTAAVIEEPITPPVQINYTQLLINGQFVDSASGKTFPTLDPRTGEVIAHVAEGETEDINHAVAAARKAFDEGPWPRMTAYERSRILLRFADLVEKHSDEIAALETWNNGKPYEQAAKSELPLFVRLFHYYAGWADKIHGLTVPADGQYHVQTLHEPIGVAGQIIPWNFPLVMFAWKVGPALACGNTIVLKTAEQTPLTALYVAKLLHELSLSLIARSLCQAGLPPGVLNIVSGYGPTAGAPLASHMDVDKLAFTGSTATGKIVLELAARSNLKSVTLELGGKSPFIVCEDADVDKAVELAHFALFFNQGQCCCAGSRTFVHERVYDEFLEKSKARALRRVVGDPFKKGVEQGPQIDAKQFQKVLGYIRSGIESNATLECGGGRLGSKGFYIQPTVFSNVQDDMLIAQDEIFGPVQSILKFKDLHDVIRRANATRYGLAAGVFTKNVDTANTLSRALRAGTVWVNCFDVFDAAIPFGGYKMSGIGREKGIYSLHNYLQVKAVVTPLKNPAWL
>CSS0008899.1
MATRRISSLLSRSFVSSSSSSLGRKNSFPGRGLCKYSTTTAIEDPIKPPVKAEYTQLLIDGKFVDAASGKKFPTLDPRTGEVIAHVAQGDAEDINRAVSAARKAFDEGPWPKMTAYERSLILLRFADLVEKHSDEIAALETWDNGKPYQQSAKIEVPMFVRIFRYYAGWADKIHGLTVPADGPLHVQTLHEPIGVAGQIIPWNFPLLMYSWKVGPALATGNTVVLKTAEQTPLSALFVTKLLHEAGLPPGVLNVVSGFGATAGAALAKHMDVDKIAFTGSTDTGKIVLELACKSNLKPVTLELGGKSPFIVCEDADVDKAVEMAHFALFFNQGQCCCAGSRTYVHERVYDEFVEKAKARAMKRAVGDPFKDGIEQGPQVDSAQFEKIMKYIRTGIESGATLETGGERLGTKGYYIRPTVFSNVKDDMLIATDEIFGPVQSILKYKDIDEVIQRANASRYGLAAGIFTQNIDTANTLTRALRVGSVWINCFDVFDATIPFGGYKMSGQGREKGIYSLSNYLQVKAVVTPLKNPAWL
>CSS0003337.1
MATRRISSLLSRSFVSSSSSCLGKNSFPGRGLCKYSTTTAIEDPIKPPVKAEYTQLLIDGKFVDAASGKKFPTLDPRTGEVIAHVAQGDAEDINRAVSAARKAFDEGPWPKMTAYERSLILLRFADLVEKHSDEIAALETWDNGKPYQQSAKIEVPMFVRLFRYYAGWADKIHGLTVPADGPLHVQTLHEPIGVAGQIIPWNFPLLMYGWKVGPALATGNTVVLKTAEQTPLSALFVTKLLHEAGLPPGVLNVVSGFGATAGAALAKHMDVDKIAFTGSTDTGKIVLELACKSNLKPVTLELGGKSPFIVCEDADVDKAVEMAHFALFFNQGQCCCAGSRTYVHERVYDEFVEKAKARAMKRAVGDPFKDGIEQGPQVDSAQFEKIMKYIRTGIESGATLETGGERLGTKGYYIRPTVFSNVKDDMLIATDEIFGPVQSILKYKDIDEVIQRANASRYGLAAGIFTQNIDTANTLTRALRVGSVWINCFDVFDATIPFGGYKMSGQGREKGIYSLSNYLQVKAVVTPLKNPAWL
>CSS0044091.1
MAAARIVSSLLSRSLSLSALSAGFFLSTGRNSSLARSALGFSTAAVAEEPITPPVQIEHTQLLINGQFVDSASGKTFPTYDPRTGEVIAQVAEGHAEDINRAVSAARKAFDEGPWPKMTAYERSRILLRCADLVEKHSDEIAALETWNNGKPYEQAATAELPMLVRLFHYYAGWADKIHGLTCPADGPYHVQTLHEPIGVAGQIIPWNFPLLMFAWKVGPALACGNTIVLKTAEQTPLTALYVAKLFHEAGLPPGVLNIVSGFGPTAGAALASHMDVDKLAFTGSTDTGKIVLELAAKSNLKPVTLELGGKSPFIICEDADIDNAVELAHFALFFNQGQCCCAGSRTFVHERIYDEFLEKAKARAMKRVVGDPFKKGVEQGPQIDSEQFEKVLRYIRSGIESNATLECGGGRLGSKGFYIQPTVFSNVQDDMLIAQDEIFGPVQSILKFNDIGDVIKRANTTRYGLAAGVFTSNVDTANTISRALKAGTVWVNCFDVFDAAIPFGGYKMSGIGREKGIYSLNNYLQVKAVVTPLKNPAWL
>CSS0028365.2
MNSWTREREREREMAVQNNGSSESFIKIPEIKFTKLFINGNFVDSISGKTFETIDPRTGEVIARVAEGDKDDVNLAVKAARDAFDNGPWPRLPGCILITNIGKRFVIRALILGDFHTLDIHRSSQRLSVLQPSERRRIMMKYADLVDEHAEELAALDTIDAGKLFSWGRTMEVPRAAELLRYYAGAADKIHGETLKMSRELQAYTLHEPIGVVGHITPWNFPATIFFMKVSPALAAGCTMVVKPAEQTPLSALYFAHLAKQAGIPDGVLNIITGFGATAGAAISSHMDIDKVSFTGSTEVGRLIMQAAATSNLKSVSLELGGKSPLIIFDDADVDKAADLALLGVLYNKGEICVAGSRVFVQEGIYDDLVKKLLEKAKAWVVGDPFDPTVRQGPQVDKVQFDKILSYIEHGKREGATLLTGGKPCGEKGYYIEPTIFTDVTDNMLIARDEIFGPVMSLMKFKTIEEAIKRGNDTRYGLAAGIMTNNLNVANTVSRSIRAGVIWINCYFAFDRDCPYGGYKMSGFGRDMGMDALDKYLQVKSVVTPIYNSPWL
>CSS0002426.1
MFVMSTLYGGKTFESIDPRRGEVIAKVAEGDKEDVEFAVKAAREAFDHGPWPRLSGSARGRIMMKFADLIDENAEELAALDTIDAGKLFSLGKSPDIALSSGILRYYAGAADKIHGETLKMSGELQAYTLREPIGVVGHIIPWNFPSSIFFMNVSPALASGCTMVVKPAEQTPLSALYYAHLAKQAGIPNGVLNVITGFGPTAGAAIASHMDIDKVSFTGSTEVGRLVMQAAATSNLKHISLELGGKSPLIIFDDADVDKAADLALVGVLYNKGETCVAGSRVFVQEGIYDALEKKLLEKIKKWVVGDPFDPSVLQGPQVDKTQYDRILSYVEHGKREGATLLTGGKPWGEKGYYIEPTIFIDVKDNMLIARDEIFGPVMSLMKFKTIDEAITSANATRYGLAAGILTNNLNVANTVSRSIRAGIIWINCYFAFDGDCPFGGYKMSGFGRNLGMDALDKYLQVKSVVTPIYNSPWL
>CSS0049086.1
MDCRPDTQLRSLALDPVIGAISAGNTIVLKPSELAPACSAFLARTIPLYLDHTAIKVIEGGTDIAEQLLQQRWDKIFFTGSPRVGRIVMSEAAKHLTPVTLELGGKCPAILDSLSDPSDIKVAAKRIAGGKWGPCSGQACIAVDYVLVEHEFASILIESLKNTISRFYGGSLENLKNLSRIVNKHHFDRLRNILKDPIVAASIVYGGSLDEKNLIIEPTILLNPPLDAEIMTEEIFGPLLPIITFINSKPKPLALYAFTKNETFKKQILTETSSGSVTFNDVMPQFLCDTLPFGGVGQSGFGRYHGKYSFDTFSHEKAVLHRSYFLELEPRYPPWNDFKMEFIRLAYKFDYLGLLLLLLGFQLRRTFTSNHLD
>CSS0016687.1
MEDLNMSGGLDLERELEELRETYRSGKTKEASWRRSQLRALLNLLQEREDDIFQALKQDIGKHPVESYRDEIGTLIKSVNYALGCLKQWMSSKRAKLPVVAFPSTAELVPEPLGLVLVMSSWNFPFGLSLEPLIGAIAAGNVVVLKPSELAPACSSILAKTIHSYLDNKAVKVIQGSPSVGDQLLQQKWDKIFFTGSTRVGRIVMSAAAKHLTPVTMELGGKCPAVVDSLSGCWDKEVVIKRVLVGKFGTCAGQVCIGIDYILTEKTFTSTLVEQMKALIKKMFGDNPKESNSIARIINKHHFLRLKTLLDDPRVKASVVHGGSLDEDNLFIEPTILVDPPLETAIMGEEIFGPLLPIITLQKIEDSIEFIKSRPKPLTIYAFTKNEALGRRLVFETSSGSVTFNDAIIQYAADTLPFGGVGESGFGRYHGKFSFDAFTHEKAVFRRSLLTEFWFRFPPWNDYKMQLLKSSYHFDYLSIILIILGLKKTKKSALD
>CSS0034582.1
MEDLTMSGGLDLERELEELRETYRSGKTKEASWRRSQLRALLNLLQEREDDIFQALKQDIGKHPVESYRDEIGTLIKSVNYALGCLKQWMSSKRAKLPVVAFPSTAELVPEPLGLVLVMSSWNFPFGLSLEPLIGAIAAGNVVVLKPSELAPACSSILAKTIHSYLDNKAVKVIQGSPSVGDQLLQQKWDKIFFTGSTRVGRIVMSAAAKHLTPVTMELGGKCPAVVDSLSGCWDKEVVIKRVLVGKFGTCAGQVCIGIDYILTEKTFTSTLVEQMKALIKKMFGDNPKESNSIARIINKHHFLRLKTLLDDPRVKASVVHGGSLDEDYLFIEPTILVDPPLETAIMGEEIFGPLLPIITLQKIEDSIEFIKSRPKPLTIYAFTKNEALGRRLVFETSSGSVTFNDAIIQYAADTLPFGGVGESGFGRYHGKFSFDAFTHEKAVFRRSLLTEFWFRFPPWNDYKMQLLKSSYHFDYLSIILIILGLKKTKKSALD
>CSS0040892.1
MAPEDEVFDTQAARTLVNQLRGTFSTCKTKSYEWRISQLKNLLKLANDHEQDIIDALRSDLSKPPLEAYVSEIAMFKSSCEFTIKDLKRWMMPETVKTSITTFPSSAEVFPEPLGVVLVISAWNYPFLLSLDPVIGAIAAGNAVVLKPSEISPATSSLLAKLVGEYMDSSAVKVVEGAVPETSALLEQKWDKIFYTGNGKVGRIVLAAAAKHLTPVALELGGKCPVFVDSNTNLKVTTRRIIAGKWGLNNGQACVSADHIITTKDFAPKLIDALKVELEKFYGNDPLKSEDLSCIVSSNHFARLEKLLDDDKISGKIVHGGQRDQNHLKISPTILLDAPEDSLIMNEEIFGPLLPIVTVDSLEDSFNMVNSKEKPLAAYLFTNDKKLKEEFVRNVSAGGLLINDIALHLANPYLPFGGVGESGMGAYHGKFSFDTFTHKKAVLYRSFAGDASARYPPYTPAKLRLLRALLSGNIIGIIRALLGW
>CSS0040302.1
MASEFEKKKKEEVFGAEAATSLVKELRGTFTSQKTRSYEWRVSQLKSLLKLTNDHEKEITDALRSDLSKPVFESYVYEIALVKSSCEFMLKELKHWMMPDKVKTSIAAFPSSAELVPEPLGVVLVISAWNYPFLLSLDPVIGAIAAGNAVVLKPSEISPATSSLLAKLLGEYMDNSAVKVVEGAVPETSALLEQKWDKIFYTGNGKVGRIVLAAAARHLTPVALELGGKCPVFVDSNINLKVTARRIITGKWGLNNGQACVAADHIITTKDFAPKLIDALKLELEKFYGSDSLISEDLSRIVSPNHFARLIKLLDDDKVSGNIVYGGQRDEINLKIAPTILLDAPEESLIMNEEIFGPLLPIVTVGSLEDSFSNMNSKEKPLAAYLFTNNKKLKEEFVKNVSAGGLLINDIALHLTNPYLPFGGVGESGMDSYHGRFSFDTFTHKKAVLYRGFIGDVSARYPPYTPRKLRLLKALLSVNFVGIIRALLGSSK
>CSS0023964.1
MLSIDLVSLHFRAPRLNISGCASKSKNTFFCKSRVSLRTHQTRFLSSHSWWCSATLSVMAEEEEEEEKERFELDGERAGAMVKEMRECFNRGNTKSYEWRVTQLKSISKMIDEKENDIIQALHNDLSKPQQEAFISEISMTKSSCKLALKELKHWMMPEKVKTSMATYPSSAEIVSEPLGVVLVISTWNYPFLLSLDPVIGAIAAGNAVVLKPSEIAPATSSVLAKLLEEYVDNTAIRVVEGAVAETSALLEQKWDKIFYTGSGRVGRIVMSAAAKHLTPVSLELGGKCPAVVDSDVNIEVAVRRIIAGKWACNCGQACIAPDYLITTKGFAPKLIESLRSELKVFFGEDTMESKDLSRIVNLHHFKRLSRLMDEDKVSDKIVLGGHRIENQLKIAPTIFLDVPEDSLIMEEEIFGPLLPIVTVENLEDSFAVINSRPKPLAAYLFTNNEGLKKDFVKNISSGGMVVNDTILQVTVSTLPFGGVGESGMGSYHGKFSFDAFSHKKAVLYRSFEGDSSTRYPPYTPQKLRLLKALIGGDIVGIILALIGRSKD
>CSS0002476.1
MSFPFHFNTYPAASQAPRHTNHPSRSALLMVCPSTRPPFMLGPPHGRPHHSVTCMVGPPHERLHHEQGKLEHRLSANVTNVEDKKKVKLFISNLSLHSTSLSDLLVRGFSGGLPVPRSTLVQVFWWAWSLGHQFEKRGSIRPVPPRTRCIITRINVFILAIGRKSLLKKRKERRMAPARMFLGGGSRILRLVLPPLSAPPSYFPLSAGTLSLIYWCATTRSCDMCIVLAYVLLNMSPYLLILLLCFYPKISMEAQSVADQLNSSGFLRTQGLIGGKWIDAYDGKTLKVHNPANGEVIANVSCMGVRETNDAIASAYAAFKSWSKLTAAERSKCLRKWYDLIVAHKEELGQLITLEQGKPLKEAIGEVSYSASFIEFFAEEAKRVYGDIIPATLSDRRLFVLKQPVGVVGTITPWNFPLAMITRKVGPALACGCTVVIKPSELTPLTALAAAELSLQAGIPPGAVNVVMGNASEIGDALIASPQVRKITFTGSTAVGKKLMAGAAGTVKKLATKFRNSGQTCVCANRIIVQEGIYDKFADAFSNIVQKMQVGNGFHEGVSQGPLINEAAVQKVESFLQDAKLKGAKVLLGGKRHSLGMTFYEPTIITDVKSEMLISREEVFGPVAPLLRFKTEEEAIDIANDTNAGLAAYVFTSNMQRSWRISEALEYGIVGVNEGLVSTEVAPFGGFKQSGLGREGSKYGMDEYLEIKYVCLGNMNSN
>CSS0048947.1
MSFPFHFNTYPAASQAPRHTNHPSRSALLMVCPSTQPPFMLGPPHGRPHHSVTCTVGPPHERLHHEQGKLEHRLSANVTSRKGQRNDYQRIYADVEDKKKVKLFISNLSLHSTSLSDLLVRGFSGGLPWAWSLGHQFEKRGSVRPVPPRTRCIITIYGTRINVFILAIGRKSLLKKRKERRMAPARMFLGGGSRILRLVSLPSQHRPVTFLSRQTTRSCDMCIVLAYVLLNMSPYLLILLLCFYPKISMEAQSVADQLNSSGFLRTQGLIGGKWIDAYDGKTLKVHNPANGEVIANVSCMGVRETNDAIASAYAAFKSWSKLTAAERSKCLRKWYDLIVAHKEELGQLITLEQGKPLKEAIGEVSYSASFIEFFAEEAKRVYGDIIPATLSDRRLFVLKQPVGVVGTITPWNFPLAMITRKVGPALACGCTVVIKPSELTPLTALAAAELSLQAGIPPGAVNVVMGNASEIGDALIASPQVRKITFTGSTAVGKKLMAGAAGTVKKVSLELGGNAPCIIFDDADLDVAIKGTGQWLQPMG
>CSS0017209.1
MMESQSHSEVTGEKMLPPPPGTFQDREDLIRHVRDFGANQGYVVTIKKSRKDRRVILGCDRGGVYRNRRKIEENKRKRKAHSRLINCPFEAIGKKEDDVWVLIIKNSEHNHEPLKDMSEHPYSRRFSEEEVRQIKQMIDEGIKPRQVLKSLKQSNPELQSTPRHLYNLKAKIRLGNLTEKSLKSWRPNRSVLVSTSTEASTKQDCPLKVPNLIEGKFVDSQACAIIDVINPATQEVVSQVPLTTYEEFKAAVSAAKQAFSLWKNTPVTARQRIMFKFQELIRRDIDKLAMNISTEQGKTLNGAKSDVLCGLEVVEHACGMASLQMGEFVPNASNGIDTYCIREPLGVCAGICPFNFPAMISLWLFPIAVTCGNTFILKPSEKNPGDCPLLLALVKCIHLPLRPGNWDQVLDDVAS
>CSS0044354.1
MKYELTILHSYQADNRTVAMHSIARAAATGKRVQSNMGAKNHAIIMPDASADATLDALVVAGFGAAGQRCMALSTAVFVGGSMPWEEELVDRAKALKVNVGTEPGADLGPVITKEAKDQICRLVESGVKSGARLILDGRDIVVPQYEHGNFVGPTILCDVTTSMECYKEEIFGPVLLCMQSDSLEDAITIVNRNKYGNGASIFTTSGIAARNFQNEIEAGLVGINVPVPIPLPFSCFNGSETSCAGDLNFCGKAGVQFYTQIKTVAQKWKDLPSRRVSLHPPSTSETEITSRRVSLLQPPNSESDLPYREMSPAMPSAWERDLPSHKGSLSLTPTSERDIPNPVVSLTSPATSERDSTNQEMPLHLPLATERQLPGPEVSVSMPRTSERVYMPTSNINDIMVSVSHRNDSAGPISRTDPNMYPTVERVYMPTISHRNENVGPSLRTDTTIHRNSERVYMPTSHRSDSMGLMSLRNDTMMHPTSERMFMNTSMISSQRSDAIMPLSSEKVYMPASAIQTNDDGMPSTSDSLFVPAKHQRIYTSHQLLSVDEYADQGVSLTMPTSQRI
>CSS0023639.1
MDIQDYAGLSETLQMLPPPPGSFLDREELIQHVGEFAISQGYVVTIKQSKKDRVVILGCDRGGVYRNRRKPIDEASGEHSRKRKTGSRLTNCPFECVGKKDDGLWVLTIKNGEHNHEPLKDISEHPSARRFTETEVLLIKEMTEAGLKPRQILKRLRQSNPELLSTPKHVYNVKAKLRHGNLAVKRFKTLRPQASVVGNIHLPSTSEPSWRQRYPPRVPNLIGGRFVDSQSLASIDIINPATQQVVSQVPLTSAEEFRAAVFAAKRAFPSWRNTPATTRQRIMFKLQDLIRRDIDKLALNITTEQGKTLKDAYSEVLRGLEVVEHACGTASLQMGEFASNVPNGIDTYSIREPLGVCAGICPFNFPAMIPLWMFPIAVTCGNTFILKPSEKDPGASIILAELAMEAGLPNGVLSIVHGTNEIMNAICDDDDIKAISFVGSDTAGRYLDARASASGKRVQSNMGAKNPAIVLPDANMDATLNALVAAGFGAAGQRCRAISAVIFVGSSNSWEDKLVERAKSLKVNAGTEPDADLGPVISKQAKEHVCRLIQNGIDSGARLALDGRNIVVPRYELGNFIGPTILSDIRIDMECYKEEIYGPVLLCMEADNLEEAINIVNRNKYGNGASIFTTSGAAARKFQTEVEAGQVGINVPVAAPLPFFSFTGSKASFAGDLNFLGKAGVQFYTHIKTVTQQWKDFSVGDGVSLANDESLVLPTSDGSQQALPTSDGSQQTLPTSDGSQQTATDIGNF
>CSS0012870.1
MLRSHSTRRRSLRSLSPQIFAFTNSHLSTAAEPSLKPRSPPRVPNLIGGCFVDSQSSEFIDVINPATQEVVSQLPLTTNDEFKAAVSAAKQAFPSWRNTPITTRQRIMFKLQELIRRDMDKIAMNITTEQGKTLKDAQGDVFRGLEVVEHACGMATLQMGEFAPNVSNGIDTYSLREPLGVCAGICPFNFPAMIPLWMFPVATTCGNTFILKPSEKDPGASIMLAELAKEAGLPDGVLNIVHGTNDIVNAICDDDDIRAISFVGSNTAGMHIYSRASAKGKRVQSNMGAKNHGVVMPDANVDATLNALAAAGFGAAGQRCMALSTVVLVGGSKSWEDKLVERAKALKVSAGMEPDADLGPVISKQAKERIYKLIQSGIESGARLLLDGRNIRVPGYEQGNFIGPTILSDVTPDMECYKEEIFGPVLLCMKADSLEEAINIVNKNKYGNGAAIFTTSGVVARKFQNEIEAGQVGINVPIPVPLAFFSFTGSKASFAGDLNFYGKGGVHFYTQVKTVTQQWKDLPGGSGVSLAMPTSQK
>CSS0046920.1
MSFSKKEYEFLKEIGVGPNNLGCYVNGAWKASGPVVTSINPANNQVIAEVSEASTQDYEEAMKACSEAANMWMQIPAPKRGEIVRQIGDALRAKLQQLGRLVSLEMGKILPEGIGEVQEIIDMCDFAVGLSRQLNGSIIPSERPNHVMLEMWNPLGIVGVITAFNFPCAVLGWNACIALVCGNCVVWKGAPTTPLITIAMTKIIAGVLEKNNLPGAIFTSFCGGAEIGHAIANDTRIHLVSFTGSSRVGLRVQQTVNERFGKCLLELSGNNAIIVMDDADIQLAVRSVLFAAVGTAGQRCTTCRRLILHESVYQTVLDQLLKVYKQVKIGDPLEKGTLLGPLHTRTSREKFEKGMEIIKSQGGKILTGGSVIESEGNFVHPTIVEISPNAAVVKEELFAPVLYVMKFQTLKEAIEINNSVPQGLSSSIFTRKPEILFKWIGPLGSDCGIVNVNIPTNGAEIGGAFGGEKATGGGREAGSDSWKQYMRRSTCTINYGSELPLAQGISFG
>CSS0036645.2
MAIPIPTRQLFIDGEWREPVKKKRIPVINPSTEEIIGDIPAATAEDVDIAVDAARKALARNRGRDWASASGAHRAKYLRSIAGQITLRKAELAKLEAIDCGKPLDEAAWDIDDVAACFEYYADLAEGLDAKQKAPVSLPMETFKCHVLKEPIGVVGLITPWNYPLLMATWKVAPALAAGCAAILKPSELASVTCLELAEVCREVGLPPGVLNILTGLGPEAGAPLSSHPHVDKIAFTGSTATGSRIMTAAAQIVKPVTLELGGKSPILVFEDVDLDKAAEWAMFGCFWTNGQICSATSRLLVHESIAIEFLDKLVKWTKSIKIADPMEEGCRLGPVVSAGQYEKVMKFVSTARSEGATILCGGARPQHLKKGYFVEPTIISDVTTSMQIWREEVFGPVLCVKTFSTEDEAIELANDSHYGLGAAVISKDLGRCERVTKALEAGIVWVNCSQPCFCQAPWGGNKRSGFGRELGEWGLDNYLSVKQVTQYISDEPWGWYPSPSKPKL
>CSS0037981.1
MEAGTGVFSEIIDGDVYKYYSEGEWKVSNSGKTVSIINPTTRKTQYKVQACTQEEVNSVMECSKKAQKSWAKTPLWKRAELLHKAAAILKEHKNPISECLVKEIAKPAKDAITEVVRSGDLVSYCAEEGVRILGEGKFLLSDSFPGNERTKYCLTSKIPLGVVLAIPPFNYPVNLAVSKIAPALIAGNSLVLKPPTQGAVAALHMVHCFHLAGFPKGLISCVTGKGSEIGDFLTMHPAVNCISFTGGDTGITISKKASMIPLQMELGGKDACIILEDADLDLAASNIVKGGFSYSGQRCTAVKVILVMESVADELVKKVNEKIAKLTVGPPEDDCDITPVVTESSANFIEGLVTDAKQKGAMFCQVYKREGNLIWPLLLDNVRPDMRIAWEEPFGPVLPVIRISSVEEGIHHCNASNFGLQGCVFTRDINKAILISDAMEAGTVQINSAPARGPDHFPFQGLKDSGIGSQGITNSISMMTKIKSTVINLPSPSYTMG
>CSS0043957.1
MEAGTGVFSEIIDGDVYKYYSEGEWKVSNSGKTVSIINPTTRKTQYKVQACTQEEVNSVMECSKKAQKSWAKTPLWKRAELLHKAAAILKEHKNPISECLVKEIAKPAKDAITEVVRSGDLVSYCAEEGVRILGEGKFLLSDSFPGNERTKYCLTSKIPLGVVLAIPPFNYPVNLAVSKIAPALIAGNSLILKPPTQGAVAALHMVHCFHLAGFPKGLISCVTGKGSEIGDFLTMHPAVNCISFTGGDTGITISKKASMIPLQMELGGKDACIILEDADLDLAASNIVKGGFSYSGQRCTAVKVILVMESVADELVKKVNEKIAKLTVGPPEDDCDITPVVTESSANFIEGLVTDAKQKGAMFCQVYKREGNLIWPLLLDNVRPDMRIAWEEPFGPVLPVIRISSVEEGIHHCNASNFGLQGCVFTRDINKAILISDAMEAGTVQINSAPARGPDHFPFQGLKDSGIGSQGITNSISMMTKIKSTVINLPSPSYTMGFIYKVRRLENSCRKQRRRPYS
>CSS0027489.1
MKWQHKEHVLSHSVGKVFLIKKKVCAYKVLIKFSLELSHNTMYRLKVYREMRARAPQTAFKWFASSRFVHSLPFATVNAEEISGSKPAEVQNLVQGEWTGSSKWNTILDPLNGESFIKVAEVEETGIQPFVESLSKCPKHGLHNPFKAPERYLMLGDVSVKAAHMLSLPKVSDFFCKLIQRVAPKSYQQAHGEVYVTQKFLENFAGDQVRFLARSFAVPGNHLGQQSHGFRWPYGPTAIITPFNFPLEIPVLQLMGALYMGNKPVLKVDSKVCIVMEQMLRLLHECGLPVEDVDFINADGKTMNKLLLEANPRMTLFTGSSRVADKLAFDLKGRIKLEDAGFDWKILGPDVQEVDYVAWVCDQDAYACSGQKCSAQSIVFMHENWSKSSLLSQMNELAARRKLDDLTVGPVLTFTTEAMLEHMNKLLQIPGSKVLFGGEALKDHSIPSIYGAIKPTAVFVPIEEILKDDNYELVTREIFGPFQVVTEYKDHQLPMVLDALEKMHAHLTAAVVSNDVLFLQEVIGKSVNGTTYAGLRARTSGAPQNHWFGPSGDPRGAGIGTAEAIKLVWSCHREIIYDIGPLPQNWETPAST
>CSS0013546.1
MDAVDSTRAFLKGVKRVVVKVGTAVVTRADGRLALGRVGALCEQIQELNTQGFEVILVTSGAVGAGRQRLRYRRLINSSFADLQKPQVELDGKACAAVGQNGLMALYDTLFSQLDVTSAQLLVTDNDFRDPEFRKQLTETVKSLLALKVVPIFNENDAVSTRKAPYEDSSGIFWDNDSLAALLALELKADLLVLLSDVEGLYSGPPSDPNSKLIHTYVKERYEGAITFGDKSRVGRGGMTAKVKAAVYAAYAGIPVVITSGCATDNIIKVLQGERIGTLFHRDAHQWVPLGEVGARDMAV
AAREGCRRLQAMSPQDRSKILLSIADALEENEKLITIENEADVAAARLARYEQSLIARLALKPGKISSLANSIRVLANMEEPIGCVLKKTEIAEGFLLEKTSSPLGVLLIIFESRPDALVQIASLAIRSGNGLLLKGGKEAKRSNAILHKVITSAIPQNVGERLIGLVTSREEIPDLLKLDDVIDLVIPRGSNKLVSQIKESTKIPVLGHADGICHVYVDKSANMDMAKTIVLDAKTDYPAACNAMETLLVHKDLVQKGGLNELIVELQIKGVAIYGGPRASSLLNIPEARSFHHEYCSLACTVEIVDDVYAAIDHIHRHGSAHTDSIITEDHEVAEIFLRQVDSAAVFHNASTRFSDGARFGLGAEVGISTSRIHARGPVGVEGLLTTRWIGRGSGQVVDGDKGVIYTHKDLSLHA
>CSS0049625.1
MDPTRAFVRNVKRVVIKVGTAVVTRDDGRLAVGRVGGIFEQLEELNSQGFDIILVSSGAVGAGRQRLKYRRLINSSFADLQKPQVELDGKACAAVGQNSLMALYDSLFSQLDVTSSQLLVTDNDFKSQEFRVQLSQTVNSLLALRSIPIFNENDAISTRRAPYADSSGIFWDNDSLAALLALELKADLLVLLSDVDGLYSGPPIDPRSKLIHTYVKEKHEATITFGDKSRVGRGGMNAKVKAAISASRSGTPVIIASGFIADNITKVLSGERVGTLFHKDAHSWLPLTDVGSREMAIAARECSRKLQSLSSEDRAKILFDVADALEANESLILAENVVDVSAAENTGYDKSLVSRLALKPGKISALAKSMRTLAEMEEPIGQVLKRMELADGLILEKRSCPLGVLLVVFESRPDALVQIASLAIRSGNGLLLKGGKEAMRSNAILYKVITAAIPDNVGQKLIGFVTSRDEITDLLQLDDVIDLVIPRGSNNLVSQVKNSTKIPVLGHSDGICHVYVDKSANIDMAKHIVLDAKTDYPAACNAMETLLVHNDLSTNGGLQKLAQELQCEGVTLYGGPRTSSLLDIAEAQSFHHEYSSRACTIETVSDVYAAIDHIHKHGSGHTECIVTEDSEAAELFLRQVDSAAVFHNASTRFCDGARFGLGAEVGISTSRIHARGPVGVEGLLTTRWILRGSGQVVDGDKGVNYTHKNLSLE
>CSS0039927.1
MCLPIDVDASDMLDDGNQTKETTFIYIPSKRHTDKVQCYEPATMKYLGYFPALKPDEVKEHVVQARKAQKIWAQSSFKQRRQFLRILLKYIIEHQELICEISSRDTGKTMVDASLGEIMTTCEKITWLLSEGERWLRPEYRSCGRSMLHKTSKVEFYPLGVIGAIVSWNYPFHNIFNPMLAAVFSGNSIVIKVSEYASWSGCFYVRIIHAALAAVGAPENLVDVITGFAESGEALVSSVDKVIFVGSPGVGRTIMRNAAETLTPVTLELGGKDAFIVCEDVDVPHVAQIAVRAALQSSGQNCAGAERFYVHRDIYPSFVAEVSKIVKSVIAGPPLAGKYDMGAICMQEHSERLQSLVNDAIDKGAEIVGRGSVGNIGAGAVDQYFPPTVIVNVNHTMKLMQEEAFGPIMPIMKFSSDEEAVRLANESKYGLGCAVFSGSQRRAKQIASQIHCGVAAINDFASSYMCQSLPFGGVKESGFGRFAGVEGLRACCLVKSVVEDRWWPYIKTKIPKPIQYPVTENGFEFQESLVEALYSLNVWDRLRALVNVLKLLSDQNPHASNKRRND
